# Supplementary material for: Meiotic crossover reduction by virus‐induced gene silencing enables the efficient generation of chromosome substitution lines and reverse breeding in Arabidopsis thaliana
Source: Plant J. 2020 Oct 20;104(5):1437–52. doi: 10.1111/tpj.14990 (PMC7756339; doi:10.1111/tpj.14990)
Supplement: Supplementary file 5 — Data S1. Seed set and pollen viability in controls and TRV‐MSH5‐inoculated Col‐0 plants. [file TPJ-104-1437-s005.xlsx]

## Sheet: Sheet 1. Seed-set  
		TRV-GUS			TRV-MSH5				Wild-type control plants (Col-0)
	Silique number	Plant 1	Plant 2	Plant 3	Plant 1	Plant 2	Plant 3	Plant 4	Plant 1	Plant 2	Plant 3	Plant 4
	1	42	57	45	0	1	0	0	53	41	53	N/A
	2	58	60	50	2	16	15	11	40	54	22	57
	3	50	57	57	0	4	6	34	62	39	32	50
	4	48	67	56	0	2	7	0	65	33	35	36
	5	60	58	54	0	59	51	0	28	37	44	53
	6	61	56	53	0	37	0	14	66	54	43	46
	7	65	64	54
	8	62	65	58
	9	50	56	52
	10	61	46	56

## Sheet: Sheet 2. Pollen sterility. 
Time point	Plant	Flower	Aborted	Total	% Aborted pollen		t-Test: Two-Sample assuming unequal variance between Col-0::TRV-MSH5 and msh4
Day 1	Col-0::TRV-MSH5 Plant 1	F1	45	100	45		alpha = 0,05
	Col-0::TRV-MSH5 Plant 1	F2	44	100	44		t-Test: Two-Sample Assuming Unequal Variances		(unequal variance)		t-Test: Two-Sample Assuming Unequal Variances				t-Test: Two-Sample Assuming Unequal Variances
	Col-0::TRV-MSH5 Plant 1	F3	52	100	52
	Col-0::TRV-MSH5 Plant 1	F4	21	100	21			Day 1	Day 3 (msh4)			Day 2	Day 3 (msh4)			Day 3	Day 3 (msh4)
	Col-0::TRV-MSH5 Plant 1	F5	56	100	56		Mean	34.6154	40.2733		Mean	25.4858	40.2733		Mean	14.4092	40.2733
	Col-0::TRV-MSH5 Plant 1	F6	52	100	52		Variance	478.09	29.3074		Variance	506.907	29.3074		Variance	237.154	29.3074
	Col-0::TRV-MSH5 Plant 2	F1	29	73	39.7		Observations	13	9		Observations	12	9		Observations	12	9
	Col-0::TRV-MSH5 Plant 2	F2	1	100	1		Hypothesized Mean Difference	0			Hypothesized Mean Difference	0			Hypothesized Mean Difference	0
	Col-0::TRV-MSH5 Plant 2	F3	0	100	0		df	14			df	13			df	14
	Col-0::TRV-MSH5 Plant 2	F4	11	100	11		t Stat	-0.894237			t Stat	-2.19228			t Stat	-5.3908
	Col-0::TRV-MSH5 Plant 3	F1	56	100	56		P(T<=t) one-tail	0.193155			P(T<=t) one-tail	0.0235807			P(T<=t) one-tail	4.75889e-05
	Col-0::TRV-MSH5 Plant 3	F2	58	100	58		t Critical one-tail	1.76131			t Critical one-tail	1.77093			t Critical one-tail	1.76131
	Col-0::TRV-MSH5 Plant 3	F3	15	100	15		P(T<=t) two-tail	0.386311			P(T<=t) two-tail	0.0471614			P(T<=t) two-tail	9.51778e-05
	Col-0 Plant 1	F1	1	100	1		t Critical two-tail	2.14479			t Critical two-tail	2.16037			t Critical two-tail	2.14479
	Col-0 Plant 1	F2	0	100	0
	Col-0 Plant 1	F3	0	100	0
	Col-0 Plant 2	F1	1	100	1		t-Test: Two-Sample Assuming Unequal Variances				t-Test: Two-Sample Assuming Unequal Variances				t-Test: Two-Sample Assuming Unequal Variances
	Col-0 Plant 2	F2	0	100	0
	Col-0 Plant 2	F3	0	100	0			Day 4	Day 3 (msh4)			Day 5	Day 3 (msh4)			Day 6	Day 3 (msh4)
	Col-0 Plant 3	F1	1	100	1		Mean	18.2083	40.2733		Mean	25.045	40.2733		Mean	14.7235	40.2733
	Col-0 Plant 3	F2	1	100	1		Variance	383.521	29.3074		Variance	448.058	29.3074		Variance	389.079	29.3074
	Col-0 Plant 3	F3	0	100	0		Observations	12	9		Observations	14	9		Observations	17	9
Day 2	Col-0::TRV-MSH5 Plant 1	F1	12	100	12		Hypothesized Mean Difference	0			Hypothesized Mean Difference	0			Hypothesized Mean Difference	0
	Col-0::TRV-MSH5 Plant 1	F2	27	100	27		df	13			df	16			df	20
	Col-0::TRV-MSH5 Plant 1	F3	8	100	8		t Stat	-3.71819			t Stat	-2.56453			t Stat	-4.99697
	Col-0::TRV-MSH5 Plant 2	F1	40	100	40		P(T<=t) one-tail	0.00128954			P(T<=t) one-tail	0.0103916			P(T<=t) one-tail	3.46054e-05
	Col-0::TRV-MSH5 Plant 2	F2	48	83	57.83		t Critical one-tail	1.77093			t Critical one-tail	1.74588			t Critical one-tail	1.72472
	Col-0::TRV-MSH5 Plant 2	F3	2	100	2		P(T<=t) two-tail	0.00257908			P(T<=t) two-tail	0.0207831			P(T<=t) two-tail	6.92108e-05
	Col-0::TRV-MSH5 Plant 2	F4	1	100	1		t Critical two-tail	2.16037			t Critical two-tail	2.11991			t Critical two-tail	2.08596
	Col-0::TRV-MSH5 Plant 3	F1	43	100	43
	Col-0::TRV-MSH5 Plant 3	F2	61	100	61
	Col-0::TRV-MSH5 Plant 3	F3	43	100	43
	Col-0::TRV-MSH5 Plant 3	F4	7	100	7
	Col-0::TRV-MSH5 Plant 4	F1	4	100	4
	Col-0 Plant 1	F1	0	100	0
	Col-0 Plant 1	F2	2	100	2
	Col-0 Plant 1	F3	1	100	1
	Col-0 Plant 2	F1	2	100	2
	Col-0 Plant 2	F2	4	100	4
	Col-0 Plant 2	F3	0	100	0
	Col-0 Plant 3	F1	2	100	2
	Col-0 Plant 3	F2	1	100	1
	Col-0 Plant 3	F3	1	100	1
	Col-0 Plant 4	F1	0	100	0
	Col-0 Plant 4	F2	1	100	1
	Col-0 Plant 4	F3	1	100	1
Day 3	Col-0::TRV-MSH5 Plant 1	F1	16	100	16
	Col-0::TRV-MSH5 Plant 1	F2	15	100	15
	Col-0::TRV-MSH5 Plant 1	F3	8	100	8
	Col-0::TRV-MSH5 Plant 1	F4	33	100	33
	Col-0::TRV-MSH5 Plant 1	F5	1	100	1
	Col-0::TRV-MSH5 Plant 1	F6	7	100	7
	Col-0::TRV-MSH5 Plant 2	F1	1	100	1
	Col-0::TRV-MSH5 Plant 2	F2	2	100	2
	Col-0::TRV-MSH5 Plant 2	F3	3	100	3
	Col-0::TRV-MSH5 Plant 3	F1	31	100	31
	Col-0::TRV-MSH5 Plant 3	F2	7	100	7
	Col-0::TRV-MSH5 Plant 3	F3	45	92	48.91
	msh4 -/- Plant 1	F1	n/a
	msh4 -/- Plant 1	F2	48	100	48
	msh4 -/- Plant 1	F3	45	100	45
	msh4 -/- Plant 2	F1	29	100	29
	msh4 -/- Plant 2	F2	41	100	41
	msh4 -/- Plant 2	F3	41	100	41
	msh4 -/- Plant 2	F4	42	100	42
	msh4 -/- Plant 3	F1	36	100	36
	msh4 -/- Plant 3	F2	34	82	41.46
	msh4 -/- Plant 3	F4	39	100	39
	Col-0 Plant 1	F1	0	100	0
	Col-0 Plant 1	F2	1	100	1
	Col-0 Plant 1	F3	n/a
	Col-0 Plant 2	F1	0	100	0
	Col-0 Plant 2	F2	1	100	1
	Col-0 Plant 3	F1	1	100	1
	Col-0 Plant 3	F2	1	100	1
Day 4	Col-0::TRV-MSH5 Plant 1	F1	22	100	22
	Col-0::TRV-MSH5 Plant 1	F2	42	100	42
	Col-0::TRV-MSH5 Plant 1	F3	34	100	34
	Col-0::TRV-MSH5 Plant 1	F4	40	65	61.5
	Col-0::TRV-MSH5 Plant 2	F1	2	100	2
	Col-0::TRV-MSH5 Plant 2	F2	3	100	3
	Col-0::TRV-MSH5 Plant 2	F3	4	100	4
	Col-0::TRV-MSH5 Plant 2	F4	3	100	3
	Col-0::TRV-MSH5 Plant 3	F1	22	100	22
	Col-0::TRV-MSH5 Plant 3	F2	22	100	22
	Col-0::TRV-MSH5 Plant 4	F1	2	100	2
	Col-0::TRV-MSH5 Plant 4	F2	1	100	1
	Col-0 Plant 1	F1	1	100	1
	Col-0 Plant 1	F2	1	100	1
	Col-0 Plant 2	F1	0	100	0
	Col-0 Plant 2	F2	0	100	0
	Col-0 Plant 3	F1	4	100	4
	Col-0 Plant 3	F2	2	100	2
	Col-0 Plant 4	F1	0	100	0
Day 5	Col-0::TRV-MSH5 Plant 1	F1	42	100	42
	Col-0::TRV-MSH5 Plant 1	F2	34	88	38.63
	Col-0::TRV-MSH5 Plant 1	F3	59	100	59
	Col-0::TRV-MSH5 Plant 1	F4	42	100	42
	Col-0::TRV-MSH5 Plant 1	F5	1	100	1
	Col-0::TRV-MSH5 Plant 1	F6	55	100	55
	Col-0::TRV-MSH5 Plant 2	F1	2	100	2
	Col-0::TRV-MSH5 Plant 2	F2	0	100	0
	Col-0::TRV-MSH5 Plant 2	F3	0	100	0
	Col-0::TRV-MSH5 Plant 2	F4	32	100	32
	Col-0::TRV-MSH5 Plant 3	F1	27	100	27
	Col-0::TRV-MSH5 Plant 3	F2	17	100	17
	Col-0::TRV-MSH5 Plant 4	F1	3	100	3
	Col-0::TRV-MSH5 Plant 4	F2	32	100	32
	Col-0 Plant 1	F1	0	100	0
	Col-0 Plant 1	F2	0	100	0
	Col-0 Plant 1	F3	1	100	1
	Col-0 Plant 1	F4	1	100	1
	Col-0 Plant 2	F1	0	100	0
	Col-0 Plant 2	F2	0	100	0
	Col-0 Plant 3	F1	5	73	6.8
	Col-0 Plant 3	F2	0	100	0
	Col-0 Plant 4	F1	19	100	19
Day 6	Col-0::TRV-MSH5 Plant 1	F1	34	73	46.57
	Col-0::TRV-MSH5 Plant 1	F2	n/a
	Col-0::TRV-MSH5 Plant 1	F3	32	100	32
	Col-0::TRV-MSH5 Plant 1	F4	28	100	28
	Col-0::TRV-MSH5 Plant 1	F5	n/a
	Col-0::TRV-MSH5 Plant 1	F6	0	100	0
	Col-0::TRV-MSH5 Plant 1	F7	5	44	11.36
	Col-0::TRV-MSH5 Plant 2	F1	0	100	0
	Col-0::TRV-MSH5 Plant 2	F2	1	100	1
	Col-0::TRV-MSH5 Plant 2	F3	0	100	0
	Col-0::TRV-MSH5 Plant 2	F4	0	100	0
	Col-0::TRV-MSH5 Plant 2	F5	0	100	0
	Col-0::TRV-MSH5 Plant 2	F6	1	100	1
	Col-0::TRV-MSH5 Plant 3	F1	52	100	52
	Col-0::TRV-MSH5 Plant 3	F2	30	59	50.85
	Col-0::TRV-MSH5 Plant 3	F3	n/a	100
	Col-0::TRV-MSH5 Plant 3	F4	27	100	27
	Col-0::TRV-MSH5 Plant 3	F5	3	100	3
	Col-0::TRV-MSH5 Plant 4	F1	0	100	0
	Col-0::TRV-MSH5 Plant 4	F2	0	100	0
	Col-0 Plant 1	F1	0	100	0
	Col-0 Plant 2	F1	0	100	0
	Col-0 Plant 2	F2	0	100	0
	Col-0 Plant 2	F3	0	100	0
