# Supplementary material for: Meiotic crossover reduction by virus‐induced gene silencing enables the efficient generation of chromosome substitution lines and reverse breeding in Arabidopsis thaliana
Source: Plant J. 2020 Oct 20;104(5):1437–52. doi: 10.1111/tpj.14990 (PMC7756339; doi:10.1111/tpj.14990)
Supplement: Supplementary file 6 — Data S2. Genotypes of Arabidopsis thaliana reverse‐breeding offspring and BC1 control population. Genotypes and phenotypic values of the F1 hybrids, full hybrids and near‐full hybrids. [file TPJ-104-1437-s006.xlsx]

## Sheet: Sheet1.WT control crosses (BC1)
	Chromosome 1										Chromosome 2									Chromosome 3								Chromosome 4								Chromosome 5
Marker position:	592939	7439943	8166955	12347141	16128557	19996564	23821083	28975601	29393153		68457	172469	3994520	7994335	11991100	15493536	18753024	19694139		580137	4000301	12651732	13491841	15990167	20428680	23443472		11691	641363	4040382	8001301	11999130	14177230	18488307		342420	3284989	8000694	11982076	13699181	14281840	14902787	17166776	23115566	26479586	26818417
BC1_CONTROL	B	H	H	H	H	H	B	B	B		H	H	H	H	H	H	B	B		B	H	B	B	B	B	B		H	H	H	B	B	B	B		H	H	H	H	H	B	B	B	B	H	H
BC1_CONTROL	H	H	H	B	B	B	B	B	B		B	B	H	H	H	H	H	H		B	H	H	H	H	H	H		B	B	B	B	H	H	H		B	B	B	B	B	B	B	B	B	B	B
BC1_CONTROL	B	B	B	B	B	H	H	H	H		H	H	H	H	H	H	H	H		B	B	B	B	B	B	B		B	B	B	H	H	H	H		B	B	B	B	B	B	B	H	H	H	H
BC1_CONTROL	B	B	B	H	H	H	H	H	H		B	B	B	B	H	H	H	H		B	H	H	H	H	B	B		H	H	H	H	B	B	B		H	H	H	H	H	H	H	H	H	H	H
BC1_CONTROL	H	H	H	H	H	H	H	H	H		B	B	B	B	B	B	B	H		B	H	H	H	H	H	B		H	H	H	H	H	H	H		B	H	H	H	H	H	H	H	X	X	H
BC1_CONTROL	B	B	B	B	B	H	H	H	H		H	H	B	B	B	B	H	H		B	H	H	H	H	B	B		B	B	B	H	H	H	H		B	B	B	B	B	B	B	B	H	H	H
BC1_CONTROL	B	B	B	B	B	B	B	H	H		B	B	B	B	B	B	B	B		B	H	H	H	B	B	B		B	B	B	H	H	H	H		B	B	B	B	B	B	B	B	B	B	B
BC1_CONTROL	B	H	H	H	H	H	H	H	H		B	B	B	B	B	B	B	B		B	B	B	B	B	H	H		B	B	B	H	H	H	H		B	B	B	H	H	H	H	H	H	H	H
BC1_CONTROL	B	B	B	B	B	B	H	H	H		H	H	H	B	B	B	B	B		B	B	H	H	H	B	B		H	H	H	B	B	B	B		H	H	H	B	B	B	B	B	B	X	B
BC1_CONTROL	B	B	B	H	H	H	H	H	H		H	H	B	B	B	B	B	B		B	B	B	B	B	H	H		B	B	B	B	B	B	B		H	H	H	H	H	H	H	B	B	B	B
BC1_CONTROL	B	B	B	B	B	H	H	H	H		H	H	H	B	B	B	B	B		B	B	H	H	H	H	H		B	B	B	B	B	B	B		H	H	H	H	H	H	H	H	B	B	B
BC1_CONTROL	H	B	B	B	B	B	B	H	H		H	H	H	H	H	H	B	B		B	H	H	H	H	H	H		H	H	H	H	H	H	B		B	B	B	B	H	H	H	B	B	H	H
BC1_CONTROL	H	H	B	B	B	B	B	B	B		B	B	B	B	B	B	B	H		B	H	H	H	H	H	H		H	H	H	H	H	H	H		H	H	H	B	B	B	B	B	B	H	H
BC1_CONTROL	B	B	B	B	B	H	H	B	B		H	H	H	H	H	H	H	H		B	H	H	H	B	B	B		H	H	H	H	B	B	B		H	H	H	B	B	B	B	B	B	H	H
BC1_CONTROL	B	B	B	B	B	B	B	B	B		B	B	B	H	H	H	H	H		B	B	H	H	H	H	H		B	B	B	B	B	B	B		H	H	H	H	H	H	H	B	B	B	B
BC1_CONTROL	H	B	B	H	H	H	H	H	H		B	B	B	B	B	B	B	B		B	B	B	B	B	B	B		H	H	H	H	B	B	B		H	H	H	B	B	B	B	B	H	H	H
BC1_CONTROL	H	H	H	H	H	H	H	H	B		H	H	H	B	B	B	B	B		B	H	H	H	B	B	B		B	B	B	H	H	H	H		B	H	H	H	H	H	H	B	B	B	B
BC1_CONTROL	H	H	H	H	H	H	H	H	H		H	H	H	H	H	H	H	H		B	H	B	B	B	B	B		B	B	B	B	B	B	H		B	B	B	B	B	B	B	B	B	B	B
BC1_CONTROL	H	B	B	B	B	B	B	B	B		B	B	B	H	H	H	H	H		B	H	H	H	H	H	H		H	H	H	B	B	B	B		B	H	H	H	H	H	H	H	B	B	B
BC1_CONTROL	B	B	B	B	B	B	B	B	B		B	B	H	H	H	H	H	H		B	H	H	H	H	H	H		H	B	B	B	B	B	B		B	B	B	B	B	B	H	H	H	H	H
BC1_CONTROL	B	H	H	H	H	H	B	B	B		H	H	B	H	H	H	B	B		B	B	B	B	B	B	B		H	H	X	H	H	H	H		B	B	B	B	B	B	B	B	B	H	H
BC1_CONTROL	H	B	H	H	H	H	H	H	H		B	B	B	B	B	B	H	H		B	H	H	H	H	H	H		B	B	B	B	B	B	B		B	H	H	H	H	H	H	H	B	B	B
BC1_CONTROL	H	B	B	B	B	H	H	H	H		B	B	B	B	B	H	H	H		B	B	B	B	B	B	H		H	H	H	B	B	B	B		H	B	B	B	B	B	B	B	B	B	B
BC1_CONTROL	H	B	B	B	H	H	H	B	B		B	B	B	H	H	H	B	B		B	H	H	H	H	B	B		B	H	H	H	H	B	B		H	H	B	B	B	B	B	B	B	B	B
BC1_CONTROL	B	B	B	B	B	B	H	H	H		H	H	B	B	B	H	H	H		B	H	H	H	H	B	B		H	H	H	H	H	H	H		B	B	B	B	B	B	B	B	B	B	B
BC1_CONTROL	H	B	B	B	B	B	B	B	B		B	B	B	B	B	B	B	B		B	H	B	B	B	B	B		B	B	B	H	H	H	B		H	H	H	H	H	H	H	B	B	H	H
BC1_CONTROL	H	B	B	B	B	B	B	B	B		H	H	H	H	H	H	H	H		B	B	B	B	B	B	B		B	B	B	B	B	B	H		B	B	H	H	H	H	H	H	H	B	B
BC1_CONTROL	B	H	H	H	H	H	H	H	H		H	H	H	B	B	B	B	H		B	B	H	H	H	H	H		B	B	B	B	B	B	B		H	H	H	H	H	H	H	H	H	H	H
BC1_CONTROL	H	H	H	H	H	X	B	B	B		B	B	B	B	B	H	H	H		B	H	B	B	B	B	B		B	B	B	B	B	B	B		B	B	B	B	B	B	B	B	H	H	H
BC1_CONTROL	B	B	B	H	B	B	B	B	B		H	H	H	H	H	H	H	H		B	B	B	B	H	H	H		B	B	B	H	H	H	B		H	H	H	H	H	H	H	X	H	H	B
BC1_CONTROL	B	B	B	B	B	B	H	H	H		B	B	B	H	H	H	H	H		B	H	B	B	B	B	B		B	B	B	B	B	B	B		H	B	B	B	B	B	B	H	H	B	B
BC1_CONTROL	H	H	H	H	H	H	H	H	H		B	B	B	B	B	B	H	H		B	H	H	H	H	H	B		H	H	H	H	H	H	B		H	H	H	H	H	H	H	B	B	B	B
BC1_CONTROL	B	B	B	B	B	B	B	B	B		H	H	H	H	H	H	H	H		B	B	H	H	H	H	H		H	B	B	B	B	B	B		H	H	H	H	H	H	H	H	H	H	H
BC1_CONTROL	B	B	B	B	B	B	B	H	H		H	H	H	H	H	H	H	H		B	H	H	H	H	B	B		B	B	B	B	B	B	B		H	H	H	B	B	B	B	B	B	B	B
BC1_CONTROL	B	H	H	H	H	H	H	H	H		B	B	B	B	B	B	B	B		B	B	H	H	H	H	H		B	H	H	H	H	H	B		H	H	B	B	B	B	B	B	B	B	B
BC1_CONTROL	H	H	H	H	H	B	B	B	B		H	H	H	H	B	B	B	B		B	H	B	B	B	B	B		H	B	B	B	B	B	B		B	B	B	H	H	H	H	H	H	B	B
BC1_CONTROL	B	H	H	H	H	B	B	B	B		H	H	H	H	H	B	B	B		B	H	B	B	B	H	H		B	H	H	H	H	H	H		B	H	H	H	H	H	H	B	B	B	B
BC1_CONTROL	H	H	H	H	H	H	H	H	H		H	H	H	B	B	B	B	B		B	B	B	B	B	B	B		B	B	B	B	B	B	H		B	B	B	B	B	B	B	B	B	B	B
BC1_CONTROL	B	B	B	B	B	B	H	H	H		H	H	H	B	B	B	H	H		B	H	B	B	B	B	B		B	B	B	B	B	B	H		B	B	B	B	B	B	B	B	B	B	B
BC1_CONTROL	B	B	B	B	B	H	H	H	H		H	H	H	B	B	B	B	B		B	B	H	H	H	H	H		H	H	H	H	H	H	H		H	H	B	B	B	B	B	B	B	B	B
BC1_CONTROL	B	B	B	B	B	B	B	B	B		B	B	B	B	B	B	B	B		B	H	B	B	B	B	B		B	B	B	B	B	B	B		H	H	H	H	H	H	H	H	H	B	B
BC1_CONTROL	H	H	H	H	H	B	B	H	H		H	H	H	H	H	H	H	H		B	B	H	H	H	B	B		B	H	H	H	H	H	H		H	H	H	B	B	B	B	X	H	X	H
BC1_CONTROL	B	B	B	B	B	B	B	B	B		B	B	B	B	B	B	H	H		B	H	B	B	B	B	B		H	H	H	B	B	B	B		B	B	H	H	H	H	H	H	H	B	B
BC1_CONTROL	B	B	B	B	B	H	H	H	H		B	B	B	B	B	B	B	B		B	H	B	B	B	B	B		B	B	B	B	B	B	B		B	B	B	B	B	B	B	B	B	B	B
BC1_CONTROL	B	B	B	B	B	H	H	B	B		H	H	H	H	H	H	H	H		B	B	H	H	H	B	B		H	B	B	B	B	B	B		B	B	B	B	B	B	B	B	B	B	B
BC1_CONTROL	B	B	B	H	H	H	H	B	B		H	H	H	H	H	H	H	H		B	H	H	H	H	H	H		B	B	B	B	H	H	H		B	H	H	H	H	H	H	H	B	B	B
BC1_CONTROL	H	H	H	B	B	B	B	H	H		H	H	H	H	H	H	H	H		B	H	B	B	B	B	B		B	H	H	H	H	H	H		H	H	H	H	H	H	H	B	B	B	B
BC1_CONTROL	B	B	B	H	H	H	B	H	H		H	H	B	B	B	H	H	H		B	H	H	H	H	H	H		H	B	B	B	B	B	B		H	B	B	B	B	B	B	B	B	B	B
BC1_CONTROL	B	H	H	H	H	H	H	B	B		H	H	B	B	B	B	B	B		B	B	B	B	B	B	B		B	B	B	B	B	B	B		H	H	H	H	H	H	H	H	H	H	H
BC1_CONTROL	B	B	B	B	B	B	B	B	B		H	H	H	B	B	B	B	B		B	B	H	H	H	H	H		H	H	H	B	B	B	B		B	B	B	B	B	B	B	B	H	H	H
BC1_CONTROL	B	H	H	H	H	B	B	B	B		H	H	H	H	H	H	H	H		B	B	B	B	B	B	B		B	B	B	H	H	H	B		H	H	H	H	H	H	B	B	B	B	B
BC1_CONTROL	H	H	H	H	H	H	H	H	H		B	B	H	H	H	H	B	B		B	H	B	B	B	B	B		B	H	H	H	H	H	H		H	H	H	B	B	B	B	H	H	H	H
BC1_CONTROL	H	B	B	B	B	B	B	H	H		B	B	B	B	B	B	B	B		B	B	B	B	B	B	B		H	H	H	H	B	B	B		B	B	B	B	B	B	B	B	H	H	H
BC1_CONTROL	B	H	H	H	H	H	H	H	H		B	B	H	H	H	H	H	H		B	B	B	B	B	H	H		H	B	B	B	B	B	B		H	H	H	H	H	H	H	H	H	H	H
BC1_CONTROL	H	B	B	B	B	H	H	H	H		B	B	B	B	B	B	B	B		B	H	H	H	H	H	H		B	B	B	B	H	H	H		H	H	H	H	H	H	H	H	H	B	B
BC1_CONTROL	H	B	B	B	B	H	H	H	H		H	H	H	B	B	B	B	B		B	H	B	B	B	H	H		H	H	B	B	H	H	H		B	B	H	H	H	H	H	H	H	H	H
BC1_CONTROL	B	H	H	H	H	H	H	H	H		H	H	H	H	H	H	B	B		B	B	B	B	B	B	B		B	B	B	B	B	B	B		B	H	H	H	H	H	H	H	H	H	H
BC1_CONTROL	H	H	H	B	B	B	B	H	H		H	H	H	H	B	B	B	B		B	B	H	H	H	H	B		B	B	B	B	B	B	B		B	H	H	H	H	H	H	H	B	H	H
BC1_CONTROL	H	H	H	H	B	B	B	B	B		H	H	H	H	H	H	H	H		B	B	B	B	B	B	B		H	H	H	H	H	H	H		H	H	H	B	B	B	B	B	B	H	H
BC1_CONTROL	B	B	B	B	B	B	B	B	B		B	B	H	H	H	H	H	H		B	H	H	H	H	H	H		B	B	B	B	B	B	B		H	H	H	H	H	H	H	B	B	B	B
BC1_CONTROL	B	B	B	B	B	B	B	H	H		H	H	H	H	H	H	H	H		B	H	H	H	H	H	H		B	B	B	B	B	B	H		H	B	B	B	H	H	H	H	H	H	H
BC1_CONTROL	H	H	H	B	B	B	B	B	B		H	H	H	H	H	H	H	H		B	H	H	H	H	B	B		H	B	B	B	B	B	H		B	B	B	B	B	B	B	B	B	B	B
BC1_CONTROL	B	B	B	B	B	B	H	H	H		B	B	B	B	B	B	B	B		B	H	H	H	H	H	H		H	B	B	B	B	B	B		B	H	H	H	H	H	H	H	H	H	H
BC1_CONTROL	B	B	B	B	H	H	H	H	H		B	B	H	H	H	H	H	H		B	B	H	H	H	H	H		B	B	B	B	B	B	B		B	B	B	B	B	B	B	B	B	B	B
BC1_CONTROL	B	B	B	B	H	B	B	H	H		B	B	B	B	B	B	B	B		B	H	H	H	H	H	H		H	H	H	H	H	B	B		B	B	B	H	H	H	H	H	H	H	H
BC1_CONTROL	H	B	B	B	B	B	B	B	B		X	B	B	B	B	B	H	H		B	H	H	H	H	H	B		B	B	B	H	H	H	H		H	H	H	H	H	H	H	H	H	H	H
BC1_CONTROL	B	B	B	H	H	H	B	H	H		H	H	H	H	H	H	H	H		B	B	H	H	B	B	B		B	B	B	B	B	B	H		B	B	B	B	B	B	B	B	H	H	H
BC1_CONTROL	B	B	B	B	B	H	H	H	H		B	B	B	B	B	B	B	B		B	H	H	H	H	H	H		H	H	H	B	B	B	B		H	H	H	H	H	H	H	H	H	H	H
BC1_CONTROL	B	B	B	B	B	B	B	B	B		H	H	H	H	H	H	H	H		B	H	B	B	B	H	H		H	B	B	B	B	B	B		B	B	H	H	H	H	H	H	H	H	H
BC1_CONTROL	B	B	B	H	H	H	H	H	H		H	H	H	H	H	H	H	H		B	B	H	H	H	H	H		B	B	B	B	B	B	B		H	H	H	H	H	H	H	H	H	H	B
BC1_CONTROL	B	B	B	B	B	B	B	H	H		H	H	H	B	B	B	B	B		B	H	H	H	H	H	H		B	B	B	B	B	B	B		H	H	H	B	B	B	B	B	B	B	B
BC1_CONTROL	H	H	B	B	B	B	B	H	H		B	B	H	H	H	H	H	H		B	H	H	H	H	B	B		B	B	B	H	H	H	H		H	H	H	H	H	H	H	H	H	H	H
BC1_CONTROL	B	B	B	B	B	B	B	B	B		B	B	B	B	B	B	B	B		B	B	B	B	B	B	B		B	B	B	B	B	B	B		B	B	B	B	B	B	B	B	B	B	B
BC1_CONTROL	H	H	H	H	H	H	H	B	B		B	B	B	B	B	B	B	B		B	B	B	B	B	B	B		B	B	H	H	H	H	B		H	H	H	H	H	H	H	H	H	H	H
BC1_CONTROL	B	B	H	H	H	B	B	B	B		B	B	B	H	H	H	H	H		B	H	H	H	H	B	B		H	H	B	B	B	B	H		H	B	B	B	B	B	B	B	H	H	B
BC1_CONTROL	H	H	H	H	H	H	H	H	H		H	H	H	H	H	B	B	B		B	H	H	H	H	B	B		B	B	B	B	B	B	B		H	H	H	H	H	H	H	H	H	H	H
BC1_CONTROL	B	B	B	H	H	H	H	B	B		H	H	H	H	H	H	B	B		B	B	H	H	H	H	H		H	H	H	H	H	H	H		H	H	H	H	H	H	H	B	B	B	B
BC1_CONTROL	H	H	H	H	H	H	H	H	H		B	B	B	H	H	H	H	H		B	H	H	H	H	H	H		H	B	B	B	B	B	B		H	H	H	X	H	H	B	B	B	B	H
BC1_CONTROL	B	H	H	H	H	H	H	B	B		H	H	B	B	B	B	B	B		B	H	H	H	H	H	H		H	H	H	H	B	B	B		H	H	H	H	H	H	H	B	B	B	B
BC1_CONTROL	H	H	H	H	H	H	H	H	H		B	B	H	H	H	B	B	B		B	H	H	H	B	B	B		H	B	B	B	B	B	H		B	B	B	B	B	B	B	B	B	H	H
BC1_CONTROL	H	H	H	B	B	B	B	H	H		B	B	B	B	B	H	H	H		B	B	B	B	B	B	B		H	H	H	B	B	B	B		B	B	B	B	B	B	B	B	B	B	B
BC1_CONTROL	B	B	B	B	B	B	B	H	H		B	B	B	B	B	H	H	H		B	H	H	H	H	H	H		H	H	B	B	B	B	H		H	H	H	H	H	H	H	H	H	H	H
BC1_CONTROL	H	H	H	B	B	B	B	H	H		H	H	B	B	H	H	H	H		B	B	B	B	B	B	B		H	H	B	B	B	B	B		H	H	H	H	H	H	H	H	B	B	B
BC1_CONTROL	B	B	B	B	B	B	B	B	B		B	B	H	H	H	H	H	H		B	H	H	H	H	H	H		H	H	H	H	H	H	B		H	H	H	H	H	H	H	B	H	H	H
BC1_CONTROL	H	B	B	B	B	H	H	H	H		B	B	B	H	H	H	H	H		B	H	H	H	H	H	H		H	B	B	B	B	B	H		H	H	H	H	H	B	B	B	H	H	H

## Sheet: Sheet 2.DH offspring genotypes
		Chromosome 1										Chromosome 2									Chromosome 3								Chromosome 4								Chromosome 5
		592939	7439943	8166955	12347141	16128557	19996564	23821083	28975601	29393153		68457	172469	3994520	7994335	11991100	15493536	18753024	19694139		580137	4000301	12651732	13491841	15990167	20428680	23443472		11691	641363	4040382	8001301	11999130	14177230	18488307		342420	3284989	8000694	11982076	13699181	14281840	14902787	17166776	23115566	26479586	26818417
Col parent		A	A	A	A	A	A	A	A	A		A	A	A	A	A	A	A	A		A	A	A	A	A	A	A		A	A	A	A	A	A	A		A	A	A	A	A	A	A	A	A	A	A
Ler parent		B	B	B	B	B	B	B	B	B		B	B	B	B	B	B	B	B		B	B	B	B	B	B	B		B	B	B	B	B	B	B		B	B	B	B	B	B	B	B	B	B	B
DH offspring genotypes
DH-0	Line 1	A	A	A	A	A	A	A	A	A		A	A	A	A	A	A	A	A		A	A	A	A	A	A	A		A	A	A	A	A	A	A		A	A	A	A	A	A	A	A	A	A	A
DH-0	Line 2	A	A	A	A	A	A	A	A	A		A	A	A	A	A	A	A	A		A	A	A	A	A	A	A		A	A	A	A	A	A	A		B	B	B	B	B	B	B	B	B	B	B
DH-0	Line 3	A	A	A	A	A	A	A	A	A		A	A	A	A	A	A	A	A		B	B	B	B	B	B	B		A	A	A	A	A	A	A		A	A	A	A	A	A	A	A	A	A	A
DH-0	Line 4	A	A	A	A	A	A	A	A	A		A	A	A	A	A	A	A	A		B	B	B	B	B	B	B		B	B	B	B	B	B	B		A	A	A	A	A	A	A	A	A	A	A
DH-0	Line 5	A	A	A	A	A	A	A	A	A		A	A	A	A	A	A	A	A		B	B	B	B	B	B	B		B	B	B	B	B	B	B		B	B	B	B	B	B	B	B	B	B	B
DH-0	Line 6	A	A	A	A	A	A	A	A	A		B	B	B	B	B	B	B	B		A	A	A	A	A	A	A		A	A	A	A	A	A	A		A	A	A	A	A	A	A	A	A	A	A
DH-0	Line 7	A	A	A	A	A	A	A	A	A		B	B	B	B	B	B	B	B		A	A	A	A	A	A	A		A	A	A	A	A	A	A		A	A	A	A	A	A	A	A	A	A	A
DH-0	Line 8	A	A	A	A	A	A	A	A	A		B	B	B	B	B	B	B	B		A	A	A	A	A	A	A		A	A	A	A	A	A	A		B	B	B	B	B	B	B	B	B	B	B
DH-0	Line 9	A	A	A	A	A	A	A	A	A		B	B	B	B	B	B	B	B		A	A	A	A	A	A	A		B	B	B	B	B	B	B		A	A	A	A	A	A	A	A	A	A	A
DH-0	Line 10	A	A	A	A	A	A	A	A	A		B	B	B	B	B	B	B	B		B	B	B	B	B	B	B		A	A	A	A	A	A	A		A	A	A	A	A	A	A	A	A	A	A
DH-0	Line 11	A	A	A	A	A	A	A	A	A		B	B	B	B	B	B	B	B		B	B	B	B	B	B	B		A	A	A	A	A	A	A		B	B	B	B	B	B	B	B	B	B	B
DH-0	Line 12	A	A	A	A	A	A	A	A	A		B	B	B	B	B	B	B	B		B	B	B	B	B	B	B		A	A	A	A	A	A	A		B	B	B	B	B	B	B	B	B	B	B
DH-0	Line 13	A	A	A	A	A	A	A	A	A		B	B	B	B	B	B	B	B		B	B	B	B	B	B	B		B	B	B	B	B	B	B		A	A	A	A	A	A	A	A	A	A	A
DH-0	Line 14	A	A	A	A	A	A	A	A	A		B	B	B	B	B	B	B	B		B	B	B	B	B	B	B		B	B	B	B	B	B	B		B	B	B	B	B	B	B	B	B	B	B
DH-0	Line 15	B	B	B	B	B	B	B	B	B		A	A	A	A	A	A	A	A		A	A	A	A	A	A	A		A	A	A	A	A	A	A		A	A	A	A	A	A	A	A	A	A	A
DH-0	Line 16	B	B	B	B	B	B	B	B	B		A	A	A	A	A	A	A	A		A	A	A	A	A	A	A		B	B	B	B	B	B	B		A	A	A	A	A	A	A	A	A	A	A
DH-0	Line 17	B	B	B	B	B	B	B	B	B		A	A	A	A	A	A	A	A		A	A	A	A	A	A	A		B	B	B	B	B	B	B		B	B	B	B	B	B	B	B	B	B	B
DH-0	Line 18	B	B	B	B	B	B	B	B	B		A	A	A	A	A	A	A	A		B	B	B	B	B	B	B		A	A	A	A	A	A	A		A	A	A	A	A	A	A	A	A	A	A
DH-0	Line 19	B	B	B	B	B	B	B	B	B		A	A	A	A	A	A	A	A		B	B	B	B	B	B	B		B	B	B	B	B	B	B		A	A	A	A	A	A	A	A	A	A	A
DH-0	Line 20	B	B	B	B	B	B	B	B	B		B	B	B	B	B	B	B	B		A	A	A	A	A	A	A		A	A	A	A	A	A	A		A	A	A	A	A	A	A	A	A	A	A
DH-0	Line 21	B	B	B	B	B	B	B	B	B		B	B	B	B	B	B	B	B		A	A	A	A	A	A	A		A	A	A	A	A	A	A		A	A	A	A	A	A	A	A	A	A	A
DH-0	Line 22	B	B	B	B	B	B	B	B	B		B	B	B	B	B	B	B	B		A	A	A	A	A	A	A		A	A	A	A	A	A	A		A	A	A	A	A	A	A	A	A	A	A
DH-0	Line 23	B	B	B	B	B	B	B	B	B		B	B	B	B	B	B	B	B		A	A	A	A	A	A	A		B	B	B	B	B	B	B		A	A	A	A	A	A	A	A	A	A	A
DH-0	Line 24	B	B	B	B	B	B	B	B	B		B	B	B	B	B	B	B	B		B	B	B	B	B	B	B		B	B	B	B	B	B	B		B	B	B	B	B	B	B	B	B	B	B
DH-1	Line 25	A	A	A	A	A	A	A	A	A		B	B	B	B	B	B	B	B		A	A	A	A	A	A	B		B	B	B	B	B	B	B		B	B	B	B	B	B	B	B	B	B	B
DH-1	Line 26	A	A	A	A	A	A	A	A	A		A	A	A	A	A	A	A	A		A	A	A	A	A	A	A		A	A	A	A	A	A	A		B	A	A	A	A	A	A	A	A	A	A
DH-1	Line 27	A	A	A	A	A	A	A	A	A		A	A	A	A	A	A	A	A		B	B	B	B	B	B	B		A	A	A	B	B	B	B		B	B	B	B	B	B	B	B	B	B	B
DH-1	Line 28	A	A	A	A	A	A	A	A	A		A	A	A	A	A	A	A	A		B	A	A	A	A	A	A		B	B	B	B	B	B	B		B	B	B	B	B	B	B	B	B	B	B
DH-1	Line 29	A	A	A	A	A	A	A	A	A		B	B	B	B	B	B	B	B		A	A	A	A	A	A	A		A	A	A	A	A	A	A		B	B	B	B	B	B	B	B	B	A	A
DH-1	Line 30	A	A	A	A	A	A	A	A	A		B	B	B	B	B	B	B	B		B	B	B	B	B	B	B		A	A	A	A	A	A	A		A	A	A	B	-	B	B	B	B	B	B
DH-1	Line 31	A	B	B	B	B	B	B	B	B		B	B	B	B	B	B	B	B		B	B	B	B	B	B	B		A	A	A	A	A	A	A		A	A	A	A	A	A	A	A	A	A	A
DH-1	Line 32	A	A	A	A	A	A	A	A	A		B	B	B	B	B	B	B	B		B	B	B	B	B	B	B		B	B	B	B	B	B	A		A	A	A	A	A	A	A	A	A	A	A
DH-1	Line 33	B	B	B	B	B	B	B	B	B		A	A	A	A	A	A	A	A		A	A	A	A	A	A	A		B	B	B	B	A	A	A		B	B	B	B	B	B	B	B	B	B	B
DH-1	Line 34	B	B	B	B	B	B	B	B	B		A	A	A	A	B	B	B	B		B	B	B	B	B	B	B		A	A	A	A	A	A	A		A	A	A	A	A	A	A	A	A	A	A
DH-1	Line 35	B	B	B	B	B	B	B	B	B		A	A	-	A	B	B	B	B		B	B	B	B	B	B	B		A	A	A	A	A	A	A		B	B	B	B	B	B	B	B	B	B	B
DH-1	Line 36	B	B	B	B	B	B	B	B	B		A	A	A	A	A	A	A	A		B	B	B	B	B	B	B		A	A	A	A	B	B	B		B	B	B	B	B	B	B	B	B	B	B
DH-1	Line 37	B	A	A	A	A	A	A	A	A		A	A	A	A	A	A	A	A		B	B	B	B	B	B	B		A	A	A	A	A	A	A		B	B	B	B	B	B	B	B	B	B	B
DH-1	Line 38	B	B	B	B	B	B	B	B	B		B	B	B	B	B	B	B	B		A	A	A	A	A	A	A		A	A	A	A	A	A	B		A	A	A	A	A	A	A	A	A	A	A
DH-1	Line 39	B	B	B	B	B	B	B	B	B		B	B	B	B	B	B	B	B		A	B	B	B	B	B	B		A	A	A	A	A	A	A		B	B	B	B	B	B	B	B	B	B	B
DH-1	Line 40	B	B	B	B	B	B	B	B	B		B	B	B	B	B	B	A	A		B	B	B	B	B	B	B		A	A	A	A	A	A	A		B	B	B	B	B	B	B	B	B	B	B
DH-1	Line 41	B	B	B	B	B	B	B	A	A		B	B	B	B	B	B	B	B		B	B	B	B	B	B	B		B	B	B	B	B	B	B		A	A	A	A	A	A	A	A	A	A	A
DH-1	Line 42	A	A	A	A	A	A	A	A	A		A	A	A	A	A	A	A	A		B	B	B	B	B	B	B		A	A	A	A	A	A	A		B	B	B	A	A	A	A	A	A	A	A
DH-1	Line 43	A	A	A	A	A	A	B	B	B		A	A	A	A	A	A	A	A		B	B	B	B	B	B	B		A	A	A	A	A	A	A		A	A	A	A	A	A	A	A	A	A	A
DH-2	Line 44	A	A	A	A	A	A	A	A	B		A	A	A	A	A	A	A	A		A	A	A	A	A	A	A		A	A	A	A	A	A	A		B	B	B	B	B	B	B	B	B	A	A
DH-2	Line 45	A	A	A	A	A	A	A	A	A		A	B	B	B	B	B	B	B		B	B	B	B	B	B	B		A	A	A	A	A	A	A		B	B	B	B	B	B	B	B	A	A	A
DH-2	Line 46	A	A	A	A	A	A	A	A	B		A	A	A	A	A	A	A	A		B	B	B	B	B	A	A		B	B	B	B	B	B	B		A	A	A	A	A	A	A	A	A	A	A
DH-2	Line 47	A	A	A	A	A	A	A	A	A		A	A	A	A	A	B	B	B		B	B	B	B	B	B	B		B	B	B	B	B	A	A		A	A	A	A	A	A	A	A	A	A	A
DH-2	Line 48	A	B	B	B	B	B	B	B	B		B	B	B	B	A	A	A	A		A	A	A	A	A	A	A		A	A	A	A	A	A	A		A	A	A	A	A	A	A	A	A	A	A
DH-2	Line 49	A	A	A	A	A	B	B	B	B		B	B	B	B	B	B	B	B		A	A	A	A	A	A	A		A	A	A	A	A	A	A		A	A	B	B	B	B	B	B	B	B	B
DH-2	Line 50	A	A	A	A	B	B	B	B	B		B	B	B	B	A	A	A	A		A	A	A	A	A	A	A		A	A	A	A	A	A	A		A	A	A	A	A	A	A	A	A	A	A
DH-2	Line 51	A	A	A	A	A	A	B	B	B		B	B	B	B	B	B	B	B		B	B	B	B	B	B	B		A	A	A	A	A	A	A		A	B	B	B	B	B	B	B	B	B	B
DH-2	Line 52	A	A	A	A	A	A	A	A	A		B	B	B	B	B	B	B	B		B	B	B	B	B	A	A		B	B	B	B	B	B	A		B	B	B	B	B	B	B	B	B	B	B
DH-2	Line 53	B	A	A	A	A	A	A	A	A		A	A	A	A	A	A	B	B		A	A	A	A	A	A	A		A	A	A	A	A	A	A		A	A	A	A	A	A	A	A	A	A	A
DH-2	Line 54	B	B	B	B	B	B	B	B	B		A	A	A	A	A	A	A	A		B	B	B	B	B	B	B		A	A	A	A	A	A	A		A	A	A	B	B	B	A	A	A	A	A
DH-2	Line 55	B	B	B	B	B	B	B	B	B		B	B	B	B	B	B	B	B		B	B	B	B	B	A	A		A	A	A	A	A	A	B		B	B	B	B	B	B	B	B	B	B	B
DH-3	Line 56	B	A	A	A	A	A	A	A	A		B	B	B	B	B	B	B	B		B	B	B	B	B	A	A		B	B	B	B	B	B	B		B	A	A	A	A	A	A	A	A	A	A
DH-3	Line 57	A	A	A	A	A	A	A	A	A		A	A	A	A	A	A	B	B		B	B	B	B	B	B	B		A	A	A	A	B	B	B		A	A	B	B	B	B	B	B	B	B	B
DH-3	Line 58	A	A	A	A	A	A	A	A	A		B	B	B	B	B	B	B	B		A	A	B	B	B	B	B		A	A	A	A	A	A	B		B	B	A	A	A	A	A	A	A	A	A
DH-3	Line 59	A	A	A	A	A	A	A	A	A		B	B	B	B	B	A	A	A		A	A	B	B	B	B	B		B	B	B	B	B	B	B		A	A	A	A	A	A	A	A	B	B	B
DH-3	Line 60	A	A	A	A	A	A	A	A	A		B	B	B	B	B	B	B	B		B	B	B	B	B	B	A		A	A	B	B	B	B	B		A	B	B	B	B	B	B	B	B	B	B
DH-3	Line 61	A	A	A	A	A	A	A	A	A		B	B	B	B	B	B	B	B		B	B	A	A	A	A	A		A	A	B	B	B	B	B		B	B	B	B	B	B	B	B	B	B	A
DH-3	Line 62	B	B	B	B	B	B	A	A	A		A	A	A	A	A	A	A	A		B	B	B	A	A	A	A		A	A	A	A	A	A	B		B	B	B	B	B	B	B	B	B	B	B
DH-3	Line 63	B	B	B	B	B	B	B	B	B		A	A	A	A	A	B	B	B		B	B	B	B	B	B	B		B	B	B	B	B	B	B		A	A	B	B	B	B	A	A	A	A	A
DH-3	Line 64	B	B	B	A	A	A	A	A	A		A	A	A	A	A	A	A	A		B	B	B	B	B	B	B		B	B	B	A	A	A	B		A	A	A	A	A	A	A	A	A	A	A
DH-3	Line 65	B	B	B	B	B	B	B	B	A		B	B	B	B	B	B	B	B		A	A	B	B	B	B	B		A	A	A	A	A	A	A		A	A	A	A	A	B	B	B	B	B	B
DH-3	Line 66	B	B	B	B	B	B	B	B	B		B	B	B	B	B	B	B	B		A	A	B	B	B	B	B		A	A	A	A	A	A	A		B	A	A	A	A	A	A	A	A	A	B
DH-3	Line 67	B	B	B	B	B	B	B	B	B		B	B	B	B	B	B	B	B		B	B	A	A	A	A	A		A	A	A	A	A	A	B		A	A	A	A	A	A	B	B	B	B	B
DH-3	Line 68	B	B	B	B	B	B	B	B	B		B	B	A	A	A	A	A	A		B	A	A	A	A	A	A		A	A	A	A	A	A	B		A	A	A	A	A	A	A	A	A	A	A
DH-3	Line 69	B	A	A	A	A	A	A	A	A		B	B	B	B	A	A	A	A		B	B	B	B	B	A	A		A	A	A	A	A	A	A		A	A	A	A	A	A	A	A	A	A	A
DH-3	Line 70	B	B	B	B	B	A	A	A	B		B	B	B	B	B	B	B	B		A	A	A	A	A	B	B		B	B	B	B	B	B	B		A	A	A	A	A	A	A	A	A	A	A
DH-3	Line 71	B	B	B	B	B	A	A	A	B		B	B	B	B	B	B	B	B		A	A	A	A	A	B	B		B	B	B	B	B	B	B		A	A	A	A	A	A	A	A	A	A	A
DH-4	Line 72	A	A	A	A	A	A	A	A	A		A	A	A	A	A	A	B	B		A	A	A	A	A	B	B		B	A	A	B	B	B	B		B	B	B	B	B	B	B	B	B	B	B
DH-4	Line 73	A	B	B	B	B	B	B	B	B		A	A	A	A	A	A	A	A		B	B	B	A	A	A	A		A	A	A	A	A	B	B		B	B	B	B	B	B	B	A	A	A	A
DH-4	Line 74	A	A	A	A	A	A	A	A	A		B	B	B	B	B	B	B	B		A	A	B	B	B	B	B		A	A	B	B	A	A	B		B	B	B	B	B	B	B	B	B	B	B
DH-4	Line 75	A	A	A	A	B	B	B	B	B		B	B	B	B	A	A	A	A		B	B	A	A	A	A	B		B	B	B	B	B	B	B		A	A	A	A	A	A	A	A	A	A	A
DH-4	Line 76	A	A	A	A	A	A	A	A	A		B	B	B	B	A	A	A	A		B	B	B	B	B	A	A		B	B	B	A	A	A	A		B	B	B	B	B	B	B	B	B	A	A
DH-4	Line 77	B	B	B	B	B	B	-	A	A		A	A	A	A	A	A	A	A		B	B	A	A	A	B	B		A	A	A	A	A	A	B		A	A	A	A	A	A	A	A	A	A	A
DH-4	Line 78	B	B	B	B	A	A	A	A	A		A	A	A	B	B	B	B	B		B	B	B	B	B	B	B		A	A	A	A	A	A	B		A	B	B	B	B	B	B	B	B	B	B
DH-4	Line 79	B	A	A	A	A	A	B	B	B		A	A	A	A	A	A	A	A		B	B	B	B	B	A	A		A	A	A	A	A	A	A		B	B	B	B	B	B	B	B	A	A	A
DH-4	Line 80	B	A	A	A	B	B	B	B	B		A	A	A	A	A	B	B	B		B	B	A	A	A	A	A		A	A	A	A	A	A	A		B	B	B	B	B	B	B	B	B	B	B
DH-4	Line 81	B	B	B	B	B	A	A	A	A		A	A	A	A	B	B	B	B		B	A	A	A	A	A	B		B	B	B	B	B	B	B		A	A	A	A	A	A	A	A	A	A	A
DH-4	Line 82	B	B	B	B	B	B	B	A	A		B	B	A	A	A	A	A	A		A	A	A	A	A	A	A		A	A	A	A	A	A	A		A	A	A	B	B	B	B	B	B	A	A
DH-4	Line 83	B	B	B	B	B	B	A	A	A		B	B	B	A	A	A	A	A		B	B	B	A	A	A	A		B	B	B	B	B	B	B		B	A	A	A	A	A	A	A	A	A	A
DH-5	Line 84	A	A	A	A	A	A	A	A	B		A	A	A	A	A	A	A	B		A	B	B	B	B	B	B		B	A	A	A	A	A	B		B	B	B	B	-	B	B	B	B	B	B
DH-5	Line 85	A	A	A	A	A	A	A	A	A		A	A	A	A	B	B	A	A		B	B	B	B	B	B	B		B	A	A	A	A	A	A		A	B	B	B	B	B	B	B	A	A	A
DH-5	Line 86	A	A	A	A	B	B	B	B	A		A	A	A	A	A	A	B	B		B	B	B	B	B	B	B		B	B	B	A	A	A	A		A	A	A	A	-	A	A	B	B	B	B
DH-5	Line 87	A	B	B	B	B	B	A	A	B		A	A	B	B	B	B	B	B		B	B	B	B	B	B	B		B	B	B	B	B	B	B		A	A	A	A	A	A	A	A	A	B	B
DH-5	Line 88	A	A	A	A	A	A	A	A	A		B	B	B	B	B	B	A	A		B	B	B	B	B	A	A		A	A	A	A	B	A	A		B	B	B	B	B	B	B	B	B	A	A
DH-5	Line 89	A	B	B	B	B	B	B	B	B		B	B	B	B	A	A	A	A		B	B	B	B	A	A	A		A	A	A	B	B	B	B		B	B	B	B	B	B	B	A	A	A	A
DH-5	Line 90	B	B	B	B	B	B	B	B	A		A	A	A	B	B	B	B	B		A	A	A	A	A	A	A		B	A	A	A	A	A	A		A	B	B	B	B	B	B	A	A	A	A
DH-5	Line 91	B	B	B	B	B	B	B	B	B		A	A	A	A	A	A	B	B		A	A	A	A	A	A	A		B	B	B	A	A	A	B		A	A	B	B	B	B	B	B	A	A	A
DH-5	Line 92	B	B	B	B	A	A	A	A	A		A	A	A	A	A	A	A	A		B	A	A	A	A	A	A		B	B	B	A	B	B	B		A	A	B	B	B	B	B	B	B	B	B
DH-5	Line 93	B	B	B	B	B	B	B	A	A		A	A	A	A	A	A	A	A		B	A	A	A	A	A	A		B	B	B	B	A	A	B		B	B	B	B	B	B	B	B	B	A	A
DH-5	Line 94	B	B	B	B	A	A	A	A	A		B	B	B	B	B	B	B	B		B	B	A	A	A	B	B		A	A	A	A	A	B	A		A	A	A	A	A	A	A	A	A	A	A
DH-5	Line 95	B	B	B	B	-	B	A	A	A		B	B	B	B	B	B	B	B		B	A	A	A	A	B	B		A	A	A	B	A	A	A		A	A	A	A	A	A	A	A	A	A	A
DH-6	Line 96	A	A	A	A	A	A	A	A	B		A	A	A	A	A	A	B	B		A	A	A	A	A	A	A		B	B	B	B	B	A	B		A	B	B	B	B	B	B	B	A	A	A
DH-6	Line 97	A	A	A	B	B	B	B	A	A		A	A	B	B	B	B	B	B		B	A	A	A	A	A	A		B	B	B	B	A	A	A		B	B	B	A	A	A	A	A	A	A	A
DH-6	Line 98	A	B	B	B	B	B	B	-	A		B	-	A	A	A	A	B	B		B	B	B	B	B	A	A		A	A	A	A	A	A	A		B	B	B	B	B	B	A	A	A	A	A
DH-6	Line 99	A	B	B	B	B	B	A	A	A		B	B	A	A	A	A	B	B		B	B	B	B	B	B	B		A	A	A	A	A	A	B		B	A	A	A	A	A	A	A	A	A	A
DH-6	Line 100	B	A	A	A	A	B	A	A	B		A	A	A	A	A	A	A	A		A	B	B	B	A	A	A		A	A	A	A	A	A	A		A	A	A	A	A	A	A	A	A	A	A
DH-6	Line 101	B	B	B	B	B	B	B	B	B		A	B	B	B	B	A	A	A		A	B	B	B	B	B	B		A	A	A	B	B	B	-		A	B	B	B	B	B	B	B	B	A	A
DH-6	Line 102	B	A	A	A	A	A	B	B	B		A	A	B	B	A	A	A	A		B	B	A	A	A	A	A		A	A	A	A	A	A	A		B	A	A	A	A	A	A	A	A	A	A
DH-6	Line 103	-	A	A	A	A	A	A	A	B		B	A	A	A	A	A	A	A		A	A	A	A	A	A	A		B	B	B	A	A	A	A		B	B	B	B	B	B	B	B	A	B	A
DH-6	Line 104	B	A	A	A	A	A	A	A	B		B	B	B	B	B	B	B	B		B	A	A	A	A	A	B		A	A	A	A	B	B	B		B	B	B	B	B	B	B	B	A	A	A
DH-7	Line 105	A	B	B	B	B	B	B	B	A		A	A	B	B	B	B	B	B		A	B	A	A	A	B	B		A	A	A	A	A	A	A		A	A	A	A	A	A	A	A	A	B	B
DH-7	Line 106	A	B	B	B	B	B	B	B	B		A	A	B	A	A	A	A	B		B	B	B	B	B	B	B		B	B	B	B	B	B	B		A	B	B	B	B	B	B	A	B	B	B
DH-7	Line 107	A	B	B	B	B	B	B	A	B		B	B	A	A	A	A	A	A		A	A	A	A	A	B	B		A	A	A	B	B	B	A		A	A	A	A	A	A	A	A	A	A	A
DH-7	Line 108	B	B	B	B	B	B	B	B	A		A	B	B	B	B	B	A	A		A	A	B	B	B	A	A		A	A	A	A	A	A	A		B	B	B	A	A	A	A	A	B	B	B
DH-7	Line 109	B	B	B	B	B	B	B	A	A		B	B	B	A	A	A	B	B		A	B	B	A	A	A	A		A	A	A	B	B	B	B		B	B	B	B	B	B	B	A	A	A	A
DH-7	Line 110	B	A	A	A	A	A	-	A	A		B	B	A	A	A	B	B	B		B	B	B	B	B	B	B		B	B	A	A	A	B	B		B	A	A	A	A	A	A	A	B	B	B
DH-8	Line 111	A	B	B	B	B	B	A	A	B		A	B	B	B	B	B	B	B		A	A	-	B	B	B	B		A	A	A	A	A	B	B		B	B	A	A	A	A	A	B	B	B	B

## Sheet: Sheet 3. Possible hybrids
		Chromosome 1										Chromosome 2									Chromosome 3								Chromosome 4								Chromosome 5
	Marker positions	592939	7439943	8166955	12347141	16128557	19996564	23821083	28975601	29393153		68457	172469	3994520	7994335	11991100	15493536	18753024	19694139		580137	4000301	12651732	13491841	15990167	20428680	23443472		11691	641363	4040382	8001301	11999130	14177230	18488307		342420	3284989	8000694	11982076	13699181	14281840	14902787	17166776	23115566	26479586	26818417		% DOH
Possible reconstituted hybrids
Full hybrid	Line 1	A	A	A	A	A	A	A	A	A		A	A	A	A	A	A	A	A		A	A	A	A	A	A	A		A	A	A	A	A	A	A		A	A	A	A	A	A	A	A	A	A	A		0
	Line 24	B	B	B	B	B	B	B	B	B		B	B	B	B	B	B	B	B		B	B	B	B	B	B	B		B	B	B	B	B	B	B		B	B	B	B	B	B	B	B	B	B	B
Full hybrid	Line 5	A	A	A	A	A	A	A	A	A		A	A	A	A	A	A	A	A		B	B	B	B	B	B	B		B	B	B	B	B	B	B		B	B	B	B	B	B	B	B	B	B	B		0
	Line 20	B	B	B	B	B	B	B	B	B		B	B	B	B	B	B	B	B		A	A	A	A	A	A	A		A	A	A	A	A	A	A		A	A	A	A	A	A	A	A	A	A	A
Full hybrid	Line 19	B	B	B	B	B	B	B	B	B		A	A	A	A	A	A	A	A		B	B	B	B	B	B	B		B	B	B	B	B	B	B		A	A	A	A	A	A	A	A	A	A	A		0
	Line 8	A	A	A	A	A	A	A	A	A		B	B	B	B	B	B	B	B		A	A	A	A	A	A	A		A	A	A	A	A	A	A		B	B	B	B	B	B	B	B	B	B	B
Full hybrid	Line 17	B	B	B	B	B	B	B	B	B		A	A	A	A	A	A	A	A		A	A	A	A	A	A	A		B	B	B	B	B	B	B		B	B	B	B	B	B	B	B	B	B	B		0
	Line 10	A	A	A	A	A	A	A	A	A		B	B	B	B	B	B	B	B		B	B	B	B	B	B	B		A	A	A	A	A	A	A		A	A	A	A	A	A	A	A	A	A	A
Full hybrid	Line 11	A	A	A	A	A	A	A	A	A		B	B	B	B	B	B	B	B		B	B	B	B	B	B	B		A	A	A	A	A	A	A		B	B	B	B	B	B	B	B	B	B	B		0
	Line 16	B	B	B	B	B	B	B	B	B		A	A	A	A	A	A	A	A		A	A	A	A	A	A	A		B	B	B	B	B	B	B		A	A	A	A	A	A	A	A	A	A	A
Full hybrid	Line 14	A	A	A	A	A	A	A	A	A		B	B	B	B	B	B	B	B		B	B	B	B	B	B	B		B	B	B	B	B	B	B		B	B	B	B	B	B	B	B	B	B	B		0
	Line 15	B	B	B	B	B	B	B	B	B		A	A	A	A	A	A	A	A		A	A	A	A	A	A	A		A	A	A	A	A	A	A		A	A	A	A	A	A	A	A	A	A	A
Possible hybrids with 1 detected crossover
Near full hybrid (1CO)	Line 26	A	A	A	A	A	A	A	A	A		A	A	A	A	A	A	A	A		A	A	A	A	A	A	A		A	A	A	A	A	A	A		B	A	A	A	A	A	A	A	A	A	A		1.52
	Line 24	B	B	B	B	B	B	B	B	B		B	B	B	B	B	B	B	B		B	B	B	B	B	B	B		B	B	B	B	B	B	B		B	B	B	B	B	B	B	B	B	B	B
Near full hybrid (1CO)	Line 37	B	A	A	A	A	A	A	A	A		A	A	A	A	A	A	A	A		B	B	B	B	B	B	B		A	A	A	A	A	A	A		B	B	B	B	B	B	B	B	B	B	B		3.37101
	Line 23	B	B	B	B	B	B	B	B	B		B	B	B	B	B	B	B	B		A	A	A	A	A	A	A		B	B	B	B	B	B	B		A	A	A	A	A	A	A	A	A	A	A
Near full hybrid (1CO)	Line 27	A	A	A	A	A	A	A	A	A		A	A	A	A	A	A	A	A		B	B	B	B	B	B	B		A	A	A	B	B	B	B		B	B	B	B	B	B	B	B	B	B	B		6.94367
	Line 38	B	B	B	B	B	B	B	B	B		B	B	B	B	B	B	B	B		A	A	A	A	A	A	A		A	A	A	A	A	A	B		A	A	A	A	A	A	A	A	A	A	A
Near full hybrid (1CO)	Line 29	A	A	A	A	A	A	A	A	A		B	B	B	B	B	B	B	B		A	A	A	A	A	A	A		A	A	A	A	A	A	A		B	B	B	B	B	B	B	B	B	A	A		1.83
	Line 19	B	B	B	B	B	B	B	B	B		A	A	A	A	A	A	A	A		B	B	B	B	B	B	B		B	B	B	B	B	B	B		A	A	A	A	A	A	A	A	A	A	A
Near full hybrid (1CO)	Line 25	A	A	A	A	A	A	A	A	A		B	B	B	B	B	B	B	B		A	A	A	A	A	A	B		B	B	B	B	B	B	B		B	B	B	B	B	B	B	B	B	B	B		1.28
	Line 18	B	B	B	B	B	B	B	B	B		A	A	A	A	A	A	A	A		B	B	B	B	B	B	B		A	A	A	A	A	A	A		A	A	A	A	A	A	A	A	A	A	A
Near full hybrid (1CO)	Line 33	B	B	B	B	B	B	B	B	B		A	A	A	A	A	A	A	A		A	A	A	A	A	A	A		B	B	B	B	A	A	A		B	B	B	B	B	B	B	B	B	B	B		8.39322
	Line 13	A	A	A	A	A	A	A	A	A		B	B	B	B	B	B	B	B		B	B	B	B	B	B	B		B	B	B	B	B	B	B		A	A	A	A	A	A	A	A	A	A	A
Near full hybrid (1CO)	Line 36	B	B	B	B	B	B	B	B	B		A	A	A	A	A	A	A	A		B	B	B	B	B	B	B		A	A	A	A	B	B	B		B	B	B	B	B	B	B	B	B	B	B		7.20529
	Line 9	A	A	A	A	A	A	A	A	A		B	B	B	B	B	B	B	B		A	A	A	A	A	A	A		B	B	B	B	B	B	B		A	A	A	A	A	A	A	A	A	A	A
Near full hybrid (1CO)	Line 38	B	B	B	B	B	B	B	B	B		B	B	B	B	B	B	B	B		A	A	A	A	A	A	A		A	A	A	A	A	A	B		A	A	A	A	A	A	A	A	A	A	A		1.89035
	Line 5	A	A	A	A	A	A	A	A	A		A	A	A	A	A	A	A	A		B	B	B	B	B	B	B		B	B	B	B	B	B	B		B	B	B	B	B	B	B	B	B	B	B
Near full hybrid (1CO)	Line 41	B	B	B	B	B	B	B	A	A		B	B	B	B	B	B	B	B		B	B	B	B	B	B	B		B	B	B	B	B	B	B		A	A	A	A	A	A	A	A	A	A	A		3.38183
	Line 2	A	A	A	A	A	A	A	A	A		A	A	A	A	A	A	A	A		A	A	A	A	A	A	A		A	A	A	A	A	A	A		B	B	B	B	B	B	B	B	B	B	B
Possible hybrids with 2 detected crossovers
Near full hybrid (2CO)	Line 28	A	A	A	A	A	A	A	A	A		A	A	A	A	A	A	A	A		B	A	A	A	A	A	A		B	B	B	B	B	B	B		B	B	B	B	B	B	B	B	B	B	B		5.2932
	Line 31	A	B	B	B	B	B	B	B	B		B	B	B	B	B	B	B	B		B	B	B	B	B	B	B		A	A	A	A	A	A	A		A	A	A	A	A	A	A	A	A	A	A
Near full hybrid (2CO)	Line 53	B	A	A	A	A	A	A	A	A		A	A	A	A	A	A	B	B		A	A	A	A	A	A	A		A	A	A	A	A	A	A		A	A	A	A	A	A	A	A	A	A	A		5.53223
	Line 24	B	B	B	B	B	B	B	B	B		B	B	B	B	B	B	B	B		B	B	B	B	B	B	B		B	B	B	B	B	B	B		B	B	B	B	B	B	B	B	B	B	B
Near full hybrid (2CO)	Line 45	A	A	A	A	A	A	A	A	A		A	B	B	B	B	B	B	B		B	B	B	B	B	B	B		A	A	A	A	A	A	A		B	B	B	B	B	B	B	B	A	A	A		5.83719
	Line 16	B	B	B	B	B	B	B	B	B		A	A	A	A	A	A	A	A		A	A	A	A	A	A	A		B	B	B	B	B	B	B		A	A	A	A	A	A	A	A	A	A	A
Near full hybrid (2CO)	Line 51	A	A	A	A	A	A	B	B	B		B	B	B	B	B	B	B	B		B	B	B	B	B	B	B		A	A	A	A	A	A	A		A	B	B	B	B	B	B	B	B	B	B		8.67215
	Line 16	B	B	B	B	B	B	B	B	B		A	A	A	A	A	A	A	A		A	A	A	A	A	A	A		B	B	B	B	B	B	B		A	A	A	A	A	A	A	A	A	A	A
Near full hybrid (2CO)	Line 52	A	A	A	A	A	A	A	A	A		B	B	B	B	B	B	B	B		B	B	B	B	B	A	A		B	B	B	B	B	B	A		B	B	B	B	B	B	B	B	B	B	B		6.29704
	Line 15	B	B	B	B	B	B	B	B	B		A	A	A	A	A	A	A	A		A	A	A	A	A	A	A		A	A	A	A	A	A	A		A	A	A	A	A	A	A	A	A	A	A
Near full hybrid (2CO)	Line 25	A	A	A	A	A	A	A	A	A		B	B	B	B	B	B	B	B		A	A	A	A	A	A	B		B	B	B	B	B	B	B		B	B	B	B	B	B	B	B	B	B	B		9.42482
	Line 34	B	B	B	B	B	B	B	B	B		A	A	A	A	B	B	B	B		B	B	B	B	B	B	B		A	A	A	A	A	A	A		A	A	A	A	A	A	A	A	A	A	A
Possible hybrids with 3 detected crossovers
Near full hybrid (3CO)	Line 44	A	A	A	A	A	A	A	A	B		A	A	A	A	A	A	A	A		A	A	A	A	A	A	A		A	A	A	A	A	A	A		B	B	B	B	B	B	B	B	B	A	A		4.16627
	Line 41	B	B	B	B	B	B	B	A	A		B	B	B	B	B	B	B	B		B	B	B	B	B	B	B		B	B	B	B	B	B	B		A	A	A	A	A	A	A	A	A	A	A
Near full hybrid (3CO)	Line 54	B	B	B	B	B	B	B	B	B		A	A	A	A	A	A	A	A		B	B	B	B	B	B	B		A	A	A	A	A	A	A		A	A	A	B	B	B	A	A	A	A	A		5.14047
	Line 25	A	A	A	A	A	A	A	A	A		B	B	B	B	B	B	B	B		A	A	A	A	A	A	B		B	B	B	B	B	B	B		B	B	B	B	B	B	B	B	B	B	B
Near full hybrid (3CO)	Line 60	A	A	A	A	A	A	A	A	A		B	B	B	B	B	B	B	B		B	B	B	B	B	B	A		A	A	B	B	B	B	B		A	B	B	B	B	B	B	B	B	B	B		4.76585
	Line 15	B	B	B	B	B	B	B	B	B		A	A	A	A	A	A	A	A		A	A	A	A	A	A	A		A	A	A	A	A	A	A		A	A	A	A	A	A	A	A	A	A	A
Near full hybrid (3CO)	Line 61	A	A	A	A	A	A	A	A	A		B	B	B	B	B	B	B	B		B	B	A	A	A	A	A		A	A	B	B	B	B	B		B	B	B	B	B	B	B	B	B	B	A		9.2268
	Line 18	B	B	B	B	B	B	B	B	B		A	A	A	A	A	A	A	A		B	B	B	B	B	B	B		A	A	A	A	A	A	A		A	A	A	A	A	A	A	A	A	A	A
Near full hybrid (3CO)	Line 68	B	B	B	B	B	B	B	B	B		B	B	A	A	A	A	A	A		B	A	A	A	A	A	A		A	A	A	A	A	A	B		A	A	A	A	A	A	A	A	A	A	A		5.56123
	Line 14	A	A	A	A	A	A	A	A	A		B	B	B	B	B	B	B	B		B	B	B	B	B	B	B		B	B	B	B	B	B	B		B	B	B	B	B	B	B	B	B	B	B

## Sheet: Sheet 4. (N)FH  genotypes
		Chromosome 1										Chromosome 2									Chromosome 3								Chromosome 4								Chromosome 5
		592939	7439943	8166955	12347141	16128557	19996564	23821083	28975601	29393153		68457	172469	3994520	7994335	11991100	15493536	18753024	19694139		580137	4000301	12651732	13491841	15990167	20428680	23443472		11691	641363	4040382	8001301	11999130	14177230	18488307		342420	3284989	8000694	11982076	13699181	14281840	14902787	17166776	23115566	26479586	26818417		% DOH
Full hybrid 1 (FH1)	line 17	B	B	B	B	B	B	B	B	B		A	A	A	A	A	A	A	A		A	A	A	A	A	A	A		B	B	B	B	B	B	B		B	B	B	B	B	B	B	B	B	B	B		1.28
	lin 10	A	A	A	A	A	A	A	A	A		B	B	B	B	B	B	B	B		B	B	B	B	B	B	B		A	A	A	A	A	A	A		A	A	A	A	A	A	A	A	A	A	A
Full hybrid 2 (FH2)	line 10	A	A	A	A	A	A	A	A	A		B	B	B	B	B	B	B	B		B	B	B	B	B	B	B		A	A	A	A	A	A	A		A	A	A	A	A	A	A	A	A	A	A		1.28
	line 17	B	B	B	B	B	B	B	B	B		A	A	A	A	A	A	A	A		A	A	A	A	A	A	A		B	B	B	B	B	B	B		B	B	B	B	B	B	B	B	B	B	B
Near-full hybrid 1 (NFH1)	line 25	A	A	A	A	A	A	A	A	A		B	B	B	B	B	B	B	B		A	A	A	A	A	A	B		B	B	B	B	B	B	B		B	B	B	B	B	B	B	B	B	B	B		1.28
	line 18	B	B	B	B	B	B	B	B	B		A	A	A	A	A	A	A	A		B	B	B	B	B	B	B		A	A	A	A	A	A	A		A	A	A	A	A	A	A	A	A	A	A
Near-full hybrid 2 (NFH2)	line 25	A	A	A	A	A	A	A	A	A		B	B	B	B	B	B	B	B		A	A	A	A	A	A	B		B	B	B	B	B	B	B		B	B	B	B	B	B	B	B	B	B	B		5.14
	line 54	B	B	B	B	B	B	B	B	B		A	A	A	A	A	A	A	A		B	B	B	B	B	B	B		A	A	A	A	A	A	A		A	A	A	B	B	B	A	A	A	A	A
Near-full hybrid 3 (NFH3)	line 25	A	A	A	A	A	A	A	A	A		B	B	B	B	B	B	B	B		A	A	A	A	A	A	B		B	B	B	B	B	B	B		B	B	B	B	B	B	B	B	B	B	B		9.42
	line 34	B	B	B	B	B	B	B	B	B		A	A	A	A	B	B	B	B		B	B	B	B	B	B	B		A	A	A	A	A	A	A		A	A	A	A	A	A	A	A	A	A	A
Near-full hybrid 4 (NFH4)	line 35	B	B	B	B	B	B	B	B	B		A	A	-	A	B	B	B	B		B	B	B	B	B	B	B		A	A	A	A	A	A	A		B	B	B	B	B	B	B	B	B	B	B		32.07
	line 25	A	A	A	A	A	A	A	A	A		B	B	B	B	B	B	B	B		A	A	A	A	A	A	B		B	B	B	B	B	B	B		B	B	B	B	B	B	B	B	B	B	B
Near-full hybrid 5 (NFH5)	line 5	A	A	A	A	A	A	A	A	A		A	A	A	A	A	A	A	A		B	B	B	B	B	B	B		B	B	B	B	B	B	B		B	B	B	B	B	B	B	B	B	B	B		28.08
	line 34	B	B	B	B	B	B	B	B	B		A	A	A	A	B	B	B	B		B	B	B	B	B	B	B		A	A	A	A	A	A	A		A	A	A	A	A	A	A	A	A	A	A
Near-full hybrid 6 (NFH6)	line 6	A	A	A	A	A	A	A	A	A		B	B	B	B	B	B	B	B		A	A	A	A	A	A	A		A	A	A	A	A	A	A		A	A	A	A	A	A	A	A	A	A	A		8.39
	line 36	B	B	B	B	B	B	B	B	B		A	A	A	A	A	A	A	A		B	B	B	B	B	B	B		A	A	A	A	B	B	B		B	B	B	B	B	B	B	B	B	B	B
Near-full hybrid 7 (NFH7)	line 36	B	B	B	B	B	B	B	B	B		A	A	A	A	A	A	A	A		B	B	B	B	B	B	B		A	A	A	A	B	B	B		B	B	B	B	B	B	B	B	B	B	B		31.03
	line 8	A	A	A	A	A	A	A	A	A		B	B	B	B	B	B	B	B		A	A	A	A	A	A	A		A	A	A	A	A	A	A		B	B	B	B	B	B	B	B	B	B	-
Near-full hybrid 8 (NFH8)	line 41	B	B	B	B	B	B	B	A	A		B	B	B	B	B	B	B	B		B	B	B	B	B	B	B		B	B	B	B	B	B	B		A	A	A	A	A	A	A	A	A	A	A		3.38
	line 2	A	A	A	A	A	A	A	A	A		A	A	A	A	A	A	A	A		A	A	A	A	A	A	A		A	A	A	A	A	A	A		B	B	B	B	B	B	B	B	B	B	B
Near-full hybrid 9 (NFH9)	line 42	A	A	A	A	A	A	A	A	A		A	A	A	A	A	A	A	A		B	B	B	B	B	B	B		A	A	A	A	A	A	A		B	B	B	A	A	A	A	A	A	A	A		14.25
	line 23	B	B	B	B	B	B	B	B	B		B	B	B	B	B	B	B	B		A	A	A	A	A	A	A		B	B	B	B	B	B	B		A	A	A	A	A	A	A	A	A	A	A
Near-full hybrid 10 (NFH10)	line 30	A	A	A	A	A	A	A	A	A		B	B	B	B	B	B	B	B		B	B	B	B	B	B	B		A	A	A	A	A	A	A		A	A	A	B	-	B	B	B	B	B	B		21.46
	line 33	B	B	B	B	B	B	B	B	B		A	A	A	A	A	A	A	A		A	A	A	A	A	A	A		B	B	B	B	A	A	A		B	B	B	B	B	B	B	B	B	B	B

## Sheet: Sheet 5. Phenotyping data
Genotype	Type	Generation	Chr1.1	Chr1.2	Chr1.3	Chr1.4	Chr2.1	Chr2.2	Chr2.3	Chr2.4	Chr3.1	Chr3.2	Chr3.3	Chr3.4	Chr4.1	Chr4.2	Chr4.3	Chr4.4	Chr4.5	Chr5.1	Chr5.2	Chr5.3	Chr5.4	Chr5.5	Chr5.6	Block	Column	Row	FT	MSL	RD	DW
Col x Ler	WT FH	F1	H	H	H	H	H	H	H	H	H	H	H	H	H	H	H	H	H	H	H	H	H	H	H	2	F	4	27	42	130	0.1243
Col x Ler	WT FH	F1	H	H	H	H	H	H	H	H	H	H	H	H	H	H	H	H	H	H	H	H	H	H	H	2	H	7	25	67	116	0.1635
Col x Ler	WT FH	F1	H	H	H	H	H	H	H	H	H	H	H	H	H	H	H	H	H	H	H	H	H	H	H	3	G	11	27	67	120	0.216
Col x Ler	WT FH	F1	H	H	H	H	H	H	H	H	H	H	H	H	H	H	H	H	H	H	H	H	H	H	H	3	H	4	25	64	117	0.1414
Col x Ler	WT FH	F1	H	H	H	H	H	H	H	H	H	H	H	H	H	H	H	H	H	H	H	H	H	H	H	4	B	8	25	59	135	0.1687
Col x Ler	WT FH	F1	H	H	H	H	H	H	H	H	H	H	H	H	H	H	H	H	H	H	H	H	H	H	H	4	C	7	26	82	130	0.1683
Col x Ler	WT FH	F1	H	H	H	H	H	H	H	H	H	H	H	H	H	H	H	H	H	H	H	H	H	H	H	5	A	9	26	77	135	0.1723
Col x Ler	WT FH	F1	H	H	H	H	H	H	H	H	H	H	H	H	H	H	H	H	H	H	H	H	H	H	H	5	C	12	24	47	117	0.1072
Col x Ler	WT FH	F1	H	H	H	H	H	H	H	H	H	H	H	H	H	H	H	H	H	H	H	H	H	H	H	5	I	3	24	70	134	0.1438
Col x Ler	WT FH	F1	H	H	H	H	H	H	H	H	H	H	H	H	H	H	H	H	H	H	H	H	H	H	H	5	I	11	26	88	122	0.2277
Ler x Col	WT FH	F1	H	H	H	H	H	H	H	H	H	H	H	H	H	H	H	H	H	H	H	H	H	H	H	4	E	9	25	77	135	0.19
Ler x Col	WT FH	F1	H	H	H	H	H	H	H	H	H	H	H	H	H	H	H	H	H	H	H	H	H	H	H	2	G	4	28	89	137	0.1906
Ler x Col	WT FH	F1	H	H	H	H	H	H	H	H	H	H	H	H	H	H	H	H	H	H	H	H	H	H	H	3	D	2	28	72	132	0.2696
Ler x Col	WT FH	F1	H	H	H	H	H	H	H	H	H	H	H	H	H	H	H	H	H	H	H	H	H	H	H	3	I	2	27	85	130	0.234
Ler x Col	WT FH	F1	H	H	H	H	H	H	H	H	H	H	H	H	H	H	H	H	H	H	H	H	H	H	H	4	F	2	26	64	123	0.147
Ler x Col	WT FH	F1	H	H	H	H	H	H	H	H	H	H	H	H	H	H	H	H	H	H	H	H	H	H	H	5	B	10	25	57	121	0.1735
Ler x Col	WT FH	F1	H	H	H	H	H	H	H	H	H	H	H	H	H	H	H	H	H	H	H	H	H	H	H	6	A	8	29	46	131	0.2405
Ler x Col	WT FH	F1	H	H	H	H	H	H	H	H	H	H	H	H	H	H	H	H	H	H	H	H	H	H	H	6	B	6	27	61	132	0.2135
FH1	FH	F1	H	H	H	H	H	H	H	H	H	H	H	H	H	H	H	H	H	H	H	H	H	H	H	6	E	7	26	57	150	0.1885
FH1	FH	F1	H	H	H	H	H	H	H	H	H	H	H	H	H	H	H	H	H	H	H	H	H	H	H	2	E	9	27	57	126	0.2109
FH1	FH	F1	H	H	H	H	H	H	H	H	H	H	H	H	H	H	H	H	H	H	H	H	H	H	H	3	B	8	27	58	100	0.1174
FH1	FH	F1	H	H	H	H	H	H	H	H	H	H	H	H	H	H	H	H	H	H	H	H	H	H	H	3	D	8	26	88	140	0.1948
FH1	FH	F1	H	H	H	H	H	H	H	H	H	H	H	H	H	H	H	H	H	H	H	H	H	H	H	3	I	12	27	79	125	0.2514
FH1	FH	F1	H	H	H	H	H	H	H	H	H	H	H	H	H	H	H	H	H	H	H	H	H	H	H	4	I	12	27	59	109	0.142
FH1	FH	F1	H	H	H	H	H	H	H	H	H	H	H	H	H	H	H	H	H	H	H	H	H	H	H	5	G	8	26	81	137	0.2381
FH1	FH	F1	H	H	H	H	H	H	H	H	H	H	H	H	H	H	H	H	H	H	H	H	H	H	H	5	H	10	27	69	120	0.1914
FH1	FH	F1	H	H	H	H	H	H	H	H	H	H	H	H	H	H	H	H	H	H	H	H	H	H	H	5	I	4	27	79	136	0.2218
FH2	FH	F1	H	H	H	H	H	H	H	H	H	H	H	H	H	H	H	H	H	H	H	H	H	H	H	2	E	2	31	39	115	0.3088
FH2	FH	F1	H	H	H	H	H	H	H	H	H	H	H	H	H	H	H	H	H	H	H	H	H	H	H	6	E	9	26	49	117	0.1745
FH2	FH	F1	H	H	H	H	H	H	H	H	H	H	H	H	H	H	H	H	H	H	H	H	H	H	H	2	I	3	25	73	135	0.1624
FH2	FH	F1	H	H	H	H	H	H	H	H	H	H	H	H	H	H	H	H	H	H	H	H	H	H	H	3	D	1	34	106	122	0.3801
FH2	FH	F1	H	H	H	H	H	H	H	H	H	H	H	H	H	H	H	H	H	H	H	H	H	H	H	3	I	3	26	71	130	0.1733
FH2	FH	F1	H	H	H	H	H	H	H	H	H	H	H	H	H	H	H	H	H	H	H	H	H	H	H	4	H	3	24	44	124	0.111
FH2	FH	F1	H	H	H	H	H	H	H	H	H	H	H	H	H	H	H	H	H	H	H	H	H	H	H	4	H	9	25	64	127	0.1675
FH2	FH	F1	H	H	H	H	H	H	H	H	H	H	H	H	H	H	H	H	H	H	H	H	H	H	H	5	B	11	25	76	137	0.1838
FH2	FH	F1	H	H	H	H	H	H	H	H	H	H	H	H	H	H	H	H	H	H	H	H	H	H	H	5	D	12	25	67	130	0.1786
FH2	FH	F1	H	H	H	H	H	H	H	H	H	H	H	H	H	H	H	H	H	H	H	H	H	H	H	6	G	11	28	92	153	0.3066
NFH1	NFH	F1	H	H	H	H	H	H	H	H	H	H	H	B	H	H	H	H	H	H	H	H	H	H	H	4	E	11	25	67	125	0.1984
NFH1	NFH	F1	H	H	H	H	H	H	H	H	H	H	H	B	H	H	H	H	H	H	H	H	H	H	H	2	I	9	25	69	115	0.1651
NFH1	NFH	F1	H	H	H	H	H	H	H	H	H	H	H	B	H	H	H	H	H	H	H	H	H	H	H	3	G	9	28	45	109	0.1394
NFH1	NFH	F1	H	H	H	H	H	H	H	H	H	H	H	B	H	H	H	H	H	H	H	H	H	H	H	4	D	10	26	69	130	0.1793
NFH1	NFH	F1	H	H	H	H	H	H	H	H	H	H	H	B	H	H	H	H	H	H	H	H	H	H	H	5	C	1	25	77	137	0.1937
NFH1	NFH	F1	H	H	H	H	H	H	H	H	H	H	H	B	H	H	H	H	H	H	H	H	H	H	H	5	F	4	25	63	132	0.1724
NFH1	NFH	F1	H	H	H	H	H	H	H	H	H	H	H	B	H	H	H	H	H	H	H	H	H	H	H	6	B	12	25	45	97	0.0983
NFH1	NFH	F1	H	H	H	H	H	H	H	H	H	H	H	B	H	H	H	H	H	H	H	H	H	H	H	6	C	3	25	54	120	0.1781
NFH2	NFH	F1	H	H	H	H	H	H	H	H	H	H	H	B	H	H	H	H	H	H	H	B	B	H	H	6	E	2	25	47	135	0.167
NFH2	NFH	F1	H	H	H	H	H	H	H	H	H	H	H	B	H	H	H	H	H	H	H	B	B	H	H	2	F	11	26	79	115	0.1642
NFH2	NFH	F1	H	H	H	H	H	H	H	H	H	H	H	B	H	H	H	H	H	H	H	B	B	H	H	2	G	8	27	89	135	0.2043
NFH2	NFH	F1	H	H	H	H	H	H	H	H	H	H	H	B	H	H	H	H	H	H	H	B	B	H	H	3	H	2	27	88	150	0.2346
NFH2	NFH	F1	H	H	H	H	H	H	H	H	H	H	H	B	H	H	H	H	H	H	H	B	B	H	H	3	I	8	27	78	126	0.1602
NFH2	NFH	F1	H	H	H	H	H	H	H	H	H	H	H	B	H	H	H	H	H	H	H	B	B	H	H	4	F	9	27	71	116	0.1141
NFH2	NFH	F1	H	H	H	H	H	H	H	H	H	H	H	B	H	H	H	H	H	H	H	B	B	H	H	4	I	9	25	73	135	0.1865
NFH2	NFH	F1	H	H	H	H	H	H	H	H	H	H	H	B	H	H	H	H	H	H	H	B	B	H	H	5	H	6	26	71	145	0.2166
NFH2	NFH	F1	H	H	H	H	H	H	H	H	H	H	H	B	H	H	H	H	H	H	H	B	B	H	H	5	H	7	26	83	112	0.1708
NFH2	NFH	F1	H	H	H	H	H	H	H	H	H	H	H	B	H	H	H	H	H	H	H	B	B	H	H	6	C	5	27	80	122	0.1631
NFH3	NFH	F1	H	H	H	H	H	H	B	B	H	H	H	B	H	H	H	H	H	H	H	H	H	H	H	4	E	3	26	29	105	0.1232
NFH3	NFH	F1	H	H	H	H	H	H	B	B	H	H	H	B	H	H	H	H	H	H	H	H	H	H	H	4	E	6	25	27	120	0.1301
NFH3	NFH	F1	H	H	H	H	H	H	B	B	H	H	H	B	H	H	H	H	H	H	H	H	H	H	H	3	E	12	28	18	106	0.1321
NFH3	NFH	F1	H	H	H	H	H	H	B	B	H	H	H	B	H	H	H	H	H	H	H	H	H	H	H	3	A	11	26	22	110	0.1379
NFH3	NFH	F1	H	H	H	H	H	H	B	B	H	H	H	B	H	H	H	H	H	H	H	H	H	H	H	3	B	9	25	22	110	0.0965
NFH3	NFH	F1	H	H	H	H	H	H	B	B	H	H	H	B	H	H	H	H	H	H	H	H	H	H	H	6	B	11	24	17	120	0.1547
NFH4	NFH	F1	H	H	H	H	H	H	B	B	H	H	H	B	H	H	H	H	H	B	B	B	B	B	B	4	E	1	28	71	138	0.2223
NFH4	NFH	F1	H	H	H	H	H	H	B	B	H	H	H	B	H	H	H	H	H	B	B	B	B	B	B	3	A	9	26	93	137	0.1709
NFH4	NFH	F1	H	H	H	H	H	H	B	B	H	H	H	B	H	H	H	H	H	B	B	B	B	B	B	3	C	3	26	101	143	0.1486
NFH4	NFH	F1	H	H	H	H	H	H	B	B	H	H	H	B	H	H	H	H	H	B	B	B	B	B	B	3	C	7	27	97	138	0.2179
NFH4	NFH	F1	H	H	H	H	H	H	B	B	H	H	H	B	H	H	H	H	H	B	B	B	B	B	B	4	D	7	26	69	129	0.175
NFH4	NFH	F1	H	H	H	H	H	H	B	B	H	H	H	B	H	H	H	H	H	B	B	B	B	B	B	5	B	9	25	100	130	0.1607
NFH4	NFH	F1	H	H	H	H	H	H	B	B	H	H	H	B	H	H	H	H	H	B	B	B	B	B	B	6	A	10	25	75	125	0.1765
NFH4	NFH	F1	H	H	H	H	H	H	B	B	H	H	H	B	H	H	H	H	H	B	B	B	B	B	B	6	G	10	27	65	130	0.194
NFH5	NFH	F1	H	H	H	H	A	A	H	H	B	B	B	B	H	H	H	H	H	H	H	H	H	H	H	5	E	10	26	71	127	0.1657
NFH5	NFH	F1	H	H	H	H	A	A	H	H	B	B	B	B	H	H	H	H	H	H	H	H	H	H	H	2	G	1	27	56	119	0.1729
NFH5	NFH	F1	H	H	H	H	A	A	H	H	B	B	B	B	H	H	H	H	H	H	H	H	H	H	H	2	H	9	28	98	126	0.2234
NFH5	NFH	F1	H	H	H	H	A	A	H	H	B	B	B	B	H	H	H	H	H	H	H	H	H	H	H	4	C	4	27	57	126	0.1854
NFH5	NFH	F1	H	H	H	H	A	A	H	H	B	B	B	B	H	H	H	H	H	H	H	H	H	H	H	4	H	10	29	91	128	0.2358
NFH5	NFH	F1	H	H	H	H	A	A	H	H	B	B	B	B	H	H	H	H	H	H	H	H	H	H	H	5	D	5	26	93	127	0.1759
NFH5	NFH	F1	H	H	H	H	A	A	H	H	B	B	B	B	H	H	H	H	H	H	H	H	H	H	H	5	I	1	27	59	130	0.1811
NFH5	NFH	F1	H	H	H	H	A	A	H	H	B	B	B	B	H	H	H	H	H	H	H	H	H	H	H	5	I	7	28	76	136	0.2508
NFH6	NFH	F1	H	H	H	H	H	H	H	H	H	H	H	H	A	A	A	H	H	H	H	H	H	H	H	2	D	6	26	39	110	0.1123
NFH6	NFH	F1	H	H	H	H	H	H	H	H	H	H	H	H	A	A	A	H	H	H	H	H	H	H	H	3	A	7	26	69	111	0.1438
NFH6	NFH	F1	H	H	H	H	H	H	H	H	H	H	H	H	A	A	A	H	H	H	H	H	H	H	H	3	F	2	25	49	115	0.1648
NFH6	NFH	F1	H	H	H	H	H	H	H	H	H	H	H	H	A	A	A	H	H	H	H	H	H	H	H	3	G	8	26	59	131	0.1618
NFH6	NFH	F1	H	H	H	H	H	H	H	H	H	H	H	H	A	A	A	H	H	H	H	H	H	H	H	4	B	5	26	62	125	0.1814
NFH6	NFH	F1	H	H	H	H	H	H	H	H	H	H	H	H	A	A	A	H	H	H	H	H	H	H	H	4	D	4	27	62	120	0.1634
NFH6	NFH	F1	H	H	H	H	H	H	H	H	H	H	H	H	A	A	A	H	H	H	H	H	H	H	H	5	B	2	27	97	130	0.1827
NFH6	NFH	F1	H	H	H	H	H	H	H	H	H	H	H	H	A	A	A	H	H	H	H	H	H	H	H	6	G	6	27	80	124	0.2049
NFH6	NFH	F1	H	H	H	H	H	H	H	H	H	H	H	H	A	A	A	H	H	H	H	H	H	H	H	6	G	8	26	83	137	0.1851
NFH7	NFH	F1	H	H	H	H	H	H	H	H	H	H	H	H	A	A	A	H	H	B	B	B	B	B	B	6	E	11	26	79	130	0.1807
NFH7	NFH	F1	H	H	H	H	H	H	H	H	H	H	H	H	A	A	A	H	H	B	B	B	B	B	B	2	F	9	27	76	120	0.1849
NFH7	NFH	F1	H	H	H	H	H	H	H	H	H	H	H	H	A	A	A	H	H	B	B	B	B	B	B	3	D	10	27	102	117	0.2006
NFH7	NFH	F1	H	H	H	H	H	H	H	H	H	H	H	H	A	A	A	H	H	B	B	B	B	B	B	3	G	5	27	78	136	0.2173
NFH7	NFH	F1	H	H	H	H	H	H	H	H	H	H	H	H	A	A	A	H	H	B	B	B	B	B	B	4	B	1	27	69	122	0.1937
NFH7	NFH	F1	H	H	H	H	H	H	H	H	H	H	H	H	A	A	A	H	H	B	B	B	B	B	B	4	C	10	27	80	135	0.186
NFH7	NFH	F1	H	H	H	H	H	H	H	H	H	H	H	H	A	A	A	H	H	B	B	B	B	B	B	5	A	12	27	78	120	0.2106
NFH7	NFH	F1	H	H	H	H	H	H	H	H	H	H	H	H	A	A	A	H	H	B	B	B	B	B	B	6	A	7	28	101	121	0.2373
NFH8	NFH	F1	H	H	A	A	H	H	H	H	H	H	H	H	H	H	H	H	H	H	H	H	H	H	H	2	D	4	28	62	141	0.2803
NFH8	NFH	F1	H	H	A	A	H	H	H	H	H	H	H	H	H	H	H	H	H	H	H	H	H	H	H	2	F	3	26	69	145	0.1879
NFH8	NFH	F1	H	H	A	A	H	H	H	H	H	H	H	H	H	H	H	H	H	H	H	H	H	H	H	4	G	6	28	73	142	0.2486
NFH8	NFH	F1	H	H	A	A	H	H	H	H	H	H	H	H	H	H	H	H	H	H	H	H	H	H	H	4	I	1	26	53	133	0.2272
NFH8	NFH	F1	H	H	A	A	H	H	H	H	H	H	H	H	H	H	H	H	H	H	H	H	H	H	H	5	B	8	27	58	126	0.178
NFH8	NFH	F1	H	H	A	A	H	H	H	H	H	H	H	H	H	H	H	H	H	H	H	H	H	H	H	5	D	2	26	73	140	0.1886
NFH8	NFH	F1	H	H	A	A	H	H	H	H	H	H	H	H	H	H	H	H	H	H	H	H	H	H	H	6	B	2	27	69	130	0.2395
NFH9	NFH	F1	H	H	H	H	H	H	H	H	H	H	H	H	H	H	H	H	H	H	H	A	A	A	A	2	F	10	29	58	117	0.2142
NFH9	NFH	F1	H	H	H	H	H	H	H	H	H	H	H	H	H	H	H	H	H	H	H	A	A	A	A	2	I	7	27		134	0.1618
NFH9	NFH	F1	H	H	H	H	H	H	H	H	H	H	H	H	H	H	H	H	H	H	H	A	A	A	A	3	D	11	28	59	124	0.1954
NFH9	NFH	F1	H	H	H	H	H	H	H	H	H	H	H	H	H	H	H	H	H	H	H	A	A	A	A	3	F	6	27	41	125	0.1802
NFH9	NFH	F1	H	H	H	H	H	H	H	H	H	H	H	H	H	H	H	H	H	H	H	A	A	A	A	4	C	11	27	53	139	0.1541
NFH9	NFH	F1	H	H	H	H	H	H	H	H	H	H	H	H	H	H	H	H	H	H	H	A	A	A	A	4	F	6	28	55	128	0.1727
NFH9	NFH	F1	H	H	H	H	H	H	H	H	H	H	H	H	H	H	H	H	H	H	H	A	A	A	A	5	D	11	28	46	117	0.1445
NFH10	NFH	F1	H	H	H	H	H	H	H	H	H	H	H	H	H	H	H	A	A	H	H	B	B	B	B	2	E	10	29	73	113	0.2394
NFH10	NFH	F1	H	H	H	H	H	H	H	H	H	H	H	H	H	H	H	A	A	H	H	B	B	B	B	2	E	11	29	71	115	0.209
NFH10	NFH	F1	H	H	H	H	H	H	H	H	H	H	H	H	H	H	H	A	A	H	H	B	B	B	B	3	A	6	26	79	115	0.1119
NFH10	NFH	F1	H	H	H	H	H	H	H	H	H	H	H	H	H	H	H	A	A	H	H	B	B	B	B	3	G	12	27	67	125	0.1799
NFH10	NFH	F1	H	H	H	H	H	H	H	H	H	H	H	H	H	H	H	A	A	H	H	B	B	B	B	3	I	10	25	89	129	0.1684
NFH10	NFH	F1	H	H	H	H	H	H	H	H	H	H	H	H	H	H	H	A	A	H	H	B	B	B	B	4	G	8	24	54	104	0.1131
NFH10	NFH	F1	H	H	H	H	H	H	H	H	H	H	H	H	H	H	H	A	A	H	H	B	B	B	B	4	H	4	25	88	115	0.1482
NFH10	NFH	F1	H	H	H	H	H	H	H	H	H	H	H	H	H	H	H	A	A	H	H	B	B	B	B	5	A	6	24	60	125	0.1385
NFH10	NFH	F1	H	H	H	H	H	H	H	H	H	H	H	H	H	H	H	A	A	H	H	B	B	B	B	5	G	11	24	52	75	0.0797
NFH10	NFH	F1	H	H	H	H	H	H	H	H	H	H	H	H	H	H	H	A	A	H	H	B	B	B	B	6	A	4	25	80	129	0.1633
NFH10	NFH	F1	H	H	H	H	H	H	H	H	H	H	H	H	H	H	H	A	A	H	H	B	B	B	B	6	B	5	25	72	131	0.1551
Ler	WT	P	B	B	B	B	B	B	B	B	B	B	B	B	B	B	B	B	B	B	B	B	B	B	B	6	E	8	28	32	100	0.1275
Ler	WT	P	B	B	B	B	B	B	B	B	B	B	B	B	B	B	B	B	B	B	B	B	B	B	B	3	A	1	27	16	99	0.1296
Ler	WT	P	B	B	B	B	B	B	B	B	B	B	B	B	B	B	B	B	B	B	B	B	B	B	B	3	F	5	26	21	105	0.1158
Ler	WT	P	B	B	B	B	B	B	B	B	B	B	B	B	B	B	B	B	B	B	B	B	B	B	B	4	B	4	27	19	95	0.1152
Ler	WT	P	B	B	B	B	B	B	B	B	B	B	B	B	B	B	B	B	B	B	B	B	B	B	B	4	H	12	27	29	107	0.126
Ler	WT	P	B	B	B	B	B	B	B	B	B	B	B	B	B	B	B	B	B	B	B	B	B	B	B	5	F	7	28	35	106	0.1361
Ler	WT	P	B	B	B	B	B	B	B	B	B	B	B	B	B	B	B	B	B	B	B	B	B	B	B	6	B	9	27	24	110	0.1376
Col	WT	P	A	A	A	A	A	A	A	A	A	A	A	A	A	A	A	A	A	A	A	A	A	A	A	6	E	4	26	39	130	0.1423
Col	WT	P	A	A	A	A	A	A	A	A	A	A	A	A	A	A	A	A	A	A	A	A	A	A	A	2	D	1	28	52	137	0.2079
Col	WT	P	A	A	A	A	A	A	A	A	A	A	A	A	A	A	A	A	A	A	A	A	A	A	A	3	A	2	26	60	115	0.1543
Col	WT	P	A	A	A	A	A	A	A	A	A	A	A	A	A	A	A	A	A	A	A	A	A	A	A	3	C	9	27	31	116	0.1905
Col	WT	P	A	A	A	A	A	A	A	A	A	A	A	A	A	A	A	A	A	A	A	A	A	A	A	3	F	3	26	44	126	0.1406
Col	WT	P	A	A	A	A	A	A	A	A	A	A	A	A	A	A	A	A	A	A	A	A	A	A	A	4	G	11	29	49	115	0.1718
Col	WT	P	A	A	A	A	A	A	A	A	A	A	A	A	A	A	A	A	A	A	A	A	A	A	A	4	I	3	27	57	116	0.1706
Col	WT	P	A	A	A	A	A	A	A	A	A	A	A	A	A	A	A	A	A	A	A	A	A	A	A	5	H	4	25	27	115	0.0928
